# Supplementary material for: Elevated microRNA-187 causes cardiac endothelial dysplasia to promote congenital heart disease through inhibition of NIPBL
Source: J Clin Invest. 2024 Nov 25;135(1):e178355. doi: 10.1172/JCI178355 (PMC11684815; doi:10.1172/JCI178355)
Supplement: Supplemental table 1 [file jci-135-178355-s117.xlsx]

## Sheet: Sheet1
Table S1: The criterion for judging whether a certain gene is expressed: the four repeated probe signals in each probe group and the anti-genomic probe signals with equivalent GC content are tested by Wilcoxon rank sum test to observe whether there is a significant difference between the two, when p value <= 0.05, it is considered that the signal of the probe group is significantly higher than th…
gestational age	5 weeks	7 weeks				9 weeks				23 weeks
	Group C	Group A				Group B				Group D
ProbeSetID	cgroup	A_125	A_131	A_138	A_139	B_140	B_142	B_146	B_148	D_N28	D_N48		ProbeSetID	ProbeSet Type	Species Scientific Name	Sequence	GeneChip Array	Annotation Date	Sequence Source	Transcript ID(Array Design)	Alignments	Sequence Length
hsa-miR-9-star_st	17.5217	14.0855	19.8203	30.4295	26.8761	14.4185	25.9912	18.3976	20.4699	23.315	20.1812		hsa-miR-9-star_st	miRNA	Homo sapiens	AUAAAGCUAGAUAACCGAAAGU	miRNA-2_0	2010-10-08	Affymetrix Proprietary Database	hsa-miR-9-star		22
hsa-miR-99b-star_st	616.861	394.479	293.925	264.943	337.972	227.843	287.92	351.24	279.426	130.069	220.29		hsa-miR-99b-star_st	miRNA	Homo sapiens	CAAGCUCGUGUCUGUGGGUCCG	miRNA-2_0	2010-10-08	Affymetrix Proprietary Database	hsa-mir-99b	19:52195865-52195934 (+)	22
hsa-miR-99b_st	8244.29	5848.13	4396.88	4897.6	5549.27	4603.08	5621.34	4765.26	4261.44	3365.91	3949.82		hsa-miR-99b_st	miRNA	Homo sapiens	CACCCGUAGAACCGACCUUGCG	miRNA-2_0	2010-10-08	Affymetrix Proprietary Database	hsa-mir-99b	19:52195865-52195934 (+)	22
hsa-miR-99a-star_st	39.8002	21.2435	29.363	24.4072	24.8138	19.8008	34.6934	26.2798	25.2243	35.7015	34.9954		hsa-miR-99a-star_st	miRNA	Homo sapiens	CAAGCUCGCUUCUAUGGGUCUG	miRNA-2_0	2010-10-08	Affymetrix Proprietary Database	hsa-mir-99a	21:17911409-17911489 (+)	22
hsa-miR-99a_st	3799.38	3526.76	3288.5	2809.38	3537.17	2841.47	4080.51	2879.27	2945.97	5304.2	4212.95		hsa-miR-99a_st	miRNA	Homo sapiens	AACCCGUAGAUCCGAUCUUGUG	miRNA-2_0	2010-10-08	Affymetrix Proprietary Database	hsa-mir-99a	21:17911409-17911489 (+)	22
hsa-miR-98_st	30.5482	32.563	84.1861	64.4187	27.4308	67.5771	84.3664	71.3021	103.367	95.4596	121.024		hsa-miR-98_st	miRNA	Homo sapiens	UGAGGUAGUAAGUUGUAUUGUU	miRNA-2_0	2010-10-08	Affymetrix Proprietary Database	hsa-mir-98	X:53583184-53583302 (-)	22
hsa-miR-96_st	17.8302	17.6272	18.8625	16.48	19.1603	18.7707	16.2979	17.7875	14.3487	21.3581	19.054		hsa-miR-96_st	miRNA	Homo sapiens	UUUGGCACUAGCACAUUUUUGCU	miRNA-2_0	2010-10-08	Affymetrix Proprietary Database	hsa-mir-96	7:129414532-129414609 (-)	23
hsa-miR-943_st	25.8252	42.591	36.751	39.6372	26.2361	19.0646	35.5507	31.9437	31.6282	21.7086	27.029		hsa-miR-943_st	miRNA	Homo sapiens	CUGACUGUUGCCGUCCUCCAG	miRNA-2_0	2010-10-08	Affymetrix Proprietary Database	hsa-mir-943	4:1988111-1988204 (-)	21
hsa-miR-941_st	35.0982	29.6043	21.494	34.9594	16.6412	18.176	29.3692	25.8741	11.9559	18.4937	15.55		hsa-miR-941_st	miRNA	Homo sapiens	CACCCGGCUGUGUGCACAUGUGC	miRNA-2_0	2010-10-08	Affymetrix Proprietary Database	hsa-miR-941		23
hsa-miR-93-star_st	378.062	128.563	155.727	151.677	178.719	233.833	145.311	268.99	197.807	75.4018	141.619		hsa-miR-93-star_st	miRNA	Homo sapiens	ACUGCUGAGCUAGCACUUCCCG	miRNA-2_0	2010-10-08	Affymetrix Proprietary Database	hsa-mir-93	7:99691391-99691470 (-)	22
hsa-miR-939_st	40.4906	59.4299	68.2095	68.5484	76.7879	54.9833	56.6061	62.3438	50.3503	60.2969	37.7435		hsa-miR-939_st	miRNA	Homo sapiens	UGGGGAGCUGAGGCUCUGGGGGUG	miRNA-2_0	2010-10-08	Affymetrix Proprietary Database	hsa-mir-939	8:145619364-145619445 (-)	24
hsa-miR-936_st	17.7413	22.3081	21.7796	22.3081	27.3715	22.82	24.9602	20.6929	22.3081	18.2207	20.4066		hsa-miR-936_st	miRNA	Homo sapiens	ACAGUAGAGGGAGGAAUCGCAG	miRNA-2_0	2010-10-08	Affymetrix Proprietary Database	hsa-mir-936	10:105807847-105807944 (-)	22
hsa-miR-935_st	35.1876	20.3327	19.2396	18.9591	21.1941	21.1941	24.2797	26.759	23.8904	12.6023	19.2753		hsa-miR-935_st	miRNA	Homo sapiens	CCAGUUACCGCUUCCGCUACCGC	miRNA-2_0	2010-10-08	Affymetrix Proprietary Database	hsa-mir-935	19:54485561-54485651 (+)	23
hsa-miR-933_st	33.9995	53.1244	43.3655	29.6958	48.6527	26.6196	39.5983	24.928	26.6531	54.6115	31.9741		hsa-miR-933_st	miRNA	Homo sapiens	UGUGCGCAGGGAGACCUCUCCC	miRNA-2_0	2010-10-08	Affymetrix Proprietary Database	hsa-mir-933	2:176032361-176032437 (-)	22
hsa-miR-93_st	7993.56	7358.29	6388.96	6093.99	6256.35	4772.75	5479.31	6452.32	5080.07	3853.62	3301.59		hsa-miR-93_st	miRNA	Homo sapiens	CAAAGUGCUGUUCGUGCAGGUAG	miRNA-2_0	2010-10-08	Affymetrix Proprietary Database	hsa-mir-93	7:99691391-99691470 (-)	23
hsa-miR-92b-star_st	43.9841	94.9127	120.372	129.626	108.278	120.636	77.9808	102.31	84.5899	76.9196	57.2331		hsa-miR-92b-star_st	miRNA	Homo sapiens	AGGGACGGGACGCGGUGCAGUG	miRNA-2_0	2010-10-08	Affymetrix Proprietary Database	hsa-mir-92b	1:155164968-155165063 (+)	22
hsa-miR-92b_st	230.702	147.634	181.742	147.634	121.286	141.929	112.302	234.849	168.62	85.5139	140.675		hsa-miR-92b_st	miRNA	Homo sapiens	UAUUGCACUCGUCCCGGCCUCC	miRNA-2_0	2010-10-08	Affymetrix Proprietary Database	hsa-mir-92b	1:155164968-155165063 (+)	22
hsa-miR-92a-2-star_st	13.5335	12.5224	13.4786	14.3624	21.3873	13.2884	14.8047	16.2504	14.3624	12.9411	12.8896		hsa-miR-92a-2-star_st	miRNA	Homo sapiens	GGGUGGGGAUUUGUUGCAUUAC	miRNA-2_0	2010-10-08	Affymetrix Proprietary Database	hsa-miR-92a-2-star		22
hsa-miR-92a-1-star_st	27.6288	17.9125	15.2164	18.9991	16.0071	24.0214	20.5902	16.7701	30.1366	15.5117	15.7411		hsa-miR-92a-1-star_st	miRNA	Homo sapiens	AGGUUGGGAUCGGUUGCAAUGCU	miRNA-2_0	2010-10-08	Affymetrix Proprietary Database	hsa-miR-92a-1-star		23
hsa-miR-92a_st	10273.4	8282.27	7132.59	7144.77	7763.86	6591.12	6535.38	10192.2	7302.56	5549.16	6386.09		hsa-miR-92a_st	miRNA	Homo sapiens	UAUUGCACUUGUCCCGGCCUGU	miRNA-2_0	2010-10-08	Affymetrix Proprietary Database	hsa-miR-92a		22
hsa-miR-924_st	15.6448	14.0397	18.4778	10.8166	13.1688	12.0895	13.1688	12.2108	11.9176	13.1688	13.1688		hsa-miR-924_st	miRNA	Homo sapiens	AGAGUCUUGUGAUGUCUUGC	miRNA-2_0	2010-10-08	Affymetrix Proprietary Database	hsa-mir-924	18:37202087-37202139 (-)	20
hsa-miR-921_st	16.2287	44.6733	35.2106	25.3738	33.4248	19.3101	25.9719	24.2478	18.5434	21.2861	17.5132		hsa-miR-921_st	miRNA	Homo sapiens	CUAGUGAGGGACAGAACCAGGAUUC	miRNA-2_0	2010-10-08	Affymetrix Proprietary Database	hsa-mir-921	1:166123980-166124035 (-)	25
hsa-miR-920_st	12.2233	15.2292	17.4016	17.3812	16.5087	16.3578	17.8207	14.4087	14.4584	14.9114	23.6327		hsa-miR-920_st	miRNA	Homo sapiens	GGGGAGCUGUGGAAGCAGUA	miRNA-2_0	2010-10-08	Affymetrix Proprietary Database	hsa-mir-920	12:24365355-24365429 (+)	20
hsa-miR-892a_st	13.5335	12.5224	13.7441	13.7441	12.0651	16.4237	12.0258	17.1226	13.957	13.7441	14.0403		hsa-miR-892a_st	miRNA	Homo sapiens	CACUGUGUCCUUUCUGCGUAG	miRNA-2_0	2010-10-08	Affymetrix Proprietary Database	hsa-mir-892a	X:145078187-145078261 (-)	21
hsa-miR-891b_st	21.324	18.149	22.3166	18.0943	20.3245	17.8807	19.954	19.0501	17.0067	14.2907	16.2354		hsa-miR-891b_st	miRNA	Homo sapiens	UGCAACUUACCUGAGUCAUUGA	miRNA-2_0	2010-10-08	Affymetrix Proprietary Database	hsa-mir-891b	X:145082571-145082649 (-)	22
hsa-miR-891a_st	29.276	24.6037	13.5402	19.0458	21.1707	18.3928	17.6166	14.7803	19.0458	23.9334	18.719		hsa-miR-891a_st	miRNA	Homo sapiens	UGCAACGAACCUGAGCCACUGA	miRNA-2_0	2010-10-08	Affymetrix Proprietary Database	hsa-mir-891a	X:145109312-145109390 (-)	22
hsa-miR-889_st	12.5137	16.671	9.95219	15.2755	19.3721	15.3131	19.954	15.0019	11.1199	12.8456	15.2755		hsa-miR-889_st	miRNA	Homo sapiens	UUAAUAUCGGACAACCAUUGU	miRNA-2_0	2010-10-08	Affymetrix Proprietary Database	hsa-mir-889	14:101514238-101514316 (+)	21
hsa-miR-887_st	427.681	405.516	315.248	248.559	240.993	189.762	193.398	342.063	248.559	106.835	164.559		hsa-miR-887_st	miRNA	Homo sapiens	GUGAACGGGCGCCAUCCCGAGG	miRNA-2_0	2010-10-08	Affymetrix Proprietary Database	hsa-mir-887	5:15935291-15935369 (+)	22
hsa-miR-886-5p_st	334.184	780.584	404.415	222.816	419.21	136.027	184.488	156.346	146.717	88.1525	110.233		hsa-miR-886-5p_st	miRNA	Homo sapiens	CGGGUCGGAGUUAGCUCAAGCGG	miRNA-2_0	2010-10-08	Affymetrix Proprietary Database	hsa-mir-886	5:135416177-135416297 (-)	23
hsa-miR-886-3p_st	199.058	540.519	289.958	144.964	359.63	139.589	143.119	114.424	138.861	103.094	89.9284		hsa-miR-886-3p_st	miRNA	Homo sapiens	CGCGGGUGCUUACUGACCCUU	miRNA-2_0	2010-10-08	Affymetrix Proprietary Database	hsa-mir-886	5:135416177-135416297 (-)	21
hsa-miR-885-5p_st	36.8132	74.826	31.0761	43.0565	37.066	30.3433	34.2046	32.3208	27.4967	32.2157	26.935		hsa-miR-885-5p_st	miRNA	Homo sapiens	UCCAUUACACUACCCUGCCUCU	miRNA-2_0	2010-10-08	Affymetrix Proprietary Database	hsa-mir-885	3:10436173-10436246 (-)	22
hsa-miR-885-3p_st	20.32	21.9167	23.74	27.1804	27.2471	36.6333	32.3946	31.625	31.821	30.7538	18.8179		hsa-miR-885-3p_st	miRNA	Homo sapiens	AGGCAGCGGGGUGUAGUGGAUA	miRNA-2_0	2010-10-08	Affymetrix Proprietary Database	hsa-mir-885	3:10436173-10436246 (-)	22
hsa-miR-877_st	103.455	101.6	68.8125	57.1867	57.8676	56.0034	62.5125	72.1367	59.4909	52.3028	51.7997		hsa-miR-877_st	miRNA	Homo sapiens	GUAGAGGAGAUGGCGCAGGG	miRNA-2_0	2010-10-08	Affymetrix Proprietary Database	hsa-mir-877	6:30552109-30552194 (+)	20
hsa-miR-875-3p_st	17.5217	12.4344	18.1267	20.3115	17.9679	19.9993	16.9459	17.6715	18.1675	16.8445	17.9622		hsa-miR-875-3p_st	miRNA	Homo sapiens	CCUGGAAACACUGAGGUUGUG	miRNA-2_0	2010-10-08	Affymetrix Proprietary Database	hsa-mir-875	8:100549014-100549089 (-)	21
hsa-miR-874_st	657.541	463.192	222.35	291.535	273.947	304.894	302.779	572.64	384.051	245.58	188.67		hsa-miR-874_st	miRNA	Homo sapiens	CUGCCCUGGCCCGAGGGACCGA	miRNA-2_0	2010-10-08	Affymetrix Proprietary Database	hsa-mir-874	5:136983261-136983338 (-)	22
hsa-miR-770-5p_st	18.885	29.6618	18.2202	17.4762	16.5685	18.2467	24.0224	9.97556	23.2451	18.885	18.885		hsa-miR-770-5p_st	miRNA	Homo sapiens	UCCAGUACCACGUGUCAGGGCCA	miRNA-2_0	2010-10-08	Affymetrix Proprietary Database	hsa-mir-770	14:101318727-101318824 (+)	23
hsa-miR-769-5p_st	116.352	81.212	86.3751	54.0546	81.644	80.7283	86.2546	81.644	94.4448	71.1374	96.576		hsa-miR-769-5p_st	miRNA	Homo sapiens	UGAGACCUCUGGGUUCUGAGCU	miRNA-2_0	2010-10-08	Affymetrix Proprietary Database	hsa-mir-769	19:46522190-46522307 (+)	22
hsa-miR-769-3p_st	86.023	32.7432	45.659	30.535	35.7882	25.1538	41.7717	64.0341	39.8434	29.1423	38.79		hsa-miR-769-3p_st	miRNA	Homo sapiens	CUGGGAUCUCCGGGGUCUUGGUU	miRNA-2_0	2010-10-08	Affymetrix Proprietary Database	hsa-mir-769	19:46522190-46522307 (+)	23
hsa-miR-767-3p_st	17.5217	20.034	17.9379	16.2354	14.9863	16.4081	15.0992	12.6273	13.6884	14.9426	16.2677		hsa-miR-767-3p_st	miRNA	Homo sapiens	UCUGCUCAUACCCCAUGGUUUCU	miRNA-2_0	2010-10-08	Affymetrix Proprietary Database	hsa-mir-767	X:151561893-151562001 (-)	23
hsa-miR-766_st	100.727	75.4613	66.5102	31.6965	52.4165	23.0425	48.6334	52.5003	43.6642	36.0531	36.1609		hsa-miR-766_st	miRNA	Homo sapiens	ACUCCAGCCCCACAGCCUCAGC	miRNA-2_0	2010-10-08	Affymetrix Proprietary Database	hsa-mir-766	X:118780701-118780811 (-)	22
hsa-miR-765_st	18.885	15.7883	17.6311	16.0424	17.6311	11.9504	15.4158	18.4405	17.6311	22.1313	18.1561		hsa-miR-765_st	miRNA	Homo sapiens	UGGAGGAGAAGGAAGGUGAUG	miRNA-2_0	2010-10-08	Affymetrix Proprietary Database	hsa-mir-765	1:156905923-156906036 (-)	21
hsa-miR-764_st	13.4499	24.4308	15.4549	16.6252	11.0106	15.0004	15.1243	17.1464	15.0503	16.095	16.8503		hsa-miR-764_st	miRNA	Homo sapiens	GCAGGUGCUCACUUGUCCUCCU	miRNA-2_0	2010-10-08	Affymetrix Proprietary Database	hsa-mir-764	X:113873918-113874002 (+)	22
hsa-miR-762_st	1007.95	3751.25	1985.93	3911.99	3272.69	2921.39	1893.17	2393.77	2351.41	1502.15	1090.5		hsa-miR-762_st	miRNA	Homo sapiens	GGGGCUGGGGCCGGGGCCGAGC	miRNA-2_0	2010-10-08	Affymetrix Proprietary Database	hsa-mir-762	16:30905224-30905306 (+)	22
hsa-miR-760_st	24.6152	14.1386	23.6857	22.5061	24.6152	23.0311	24.6152	26.5709	23.0038	27.7684	34.1958		hsa-miR-760_st	miRNA	Homo sapiens	CGGCUCUGGGUCUGUGGGGA	miRNA-2_0	2010-10-08	Affymetrix Proprietary Database	hsa-mir-760	1:94312388-94312467 (+)	20
hsa-miR-759_st	13.5335	16.8809	12.6942	10.7132	16.2812	13.063	14.9648	14.7131	18.7884	17.2362	14.6796		hsa-miR-759_st	miRNA	Homo sapiens	GCAGAGUGCAAACAAUUUUGAC	miRNA-2_0	2010-10-08	Affymetrix Proprietary Database	hsa-mir-759	13:53384185-53384275 (+)	22
hsa-miR-758_st	85.5763	70.0278	57.8407	69.1595	52.2998	57.2805	85.004	38.6372	57.9333	36.8138	43.0947		hsa-miR-758_st	miRNA	Homo sapiens	UUUGUGACCUGGUCCACUAACC	miRNA-2_0	2010-10-08	Affymetrix Proprietary Database	hsa-mir-758	14:101492357-101492444 (+)	22
hsa-miR-744-star_st	24.3324	42.4956	31.7981	23.7468	26.067	21.161	31.3936	23.9603	16.3465	25.0224	30.5944		hsa-miR-744-star_st	miRNA	Homo sapiens	CUGUUGCCACUAACCUCAACCU	miRNA-2_0	2010-10-08	Affymetrix Proprietary Database	hsa-mir-744	17:11985216-11985313 (+)	22
hsa-miR-744_st	720.201	561.094	384.406	548.877	562.234	475.265	374.254	582.251	501.704	290.267	257.748		hsa-miR-744_st	miRNA	Homo sapiens	UGCGGGGCUAGGGCUAACAGCA	miRNA-2_0	2010-10-08	Affymetrix Proprietary Database	hsa-mir-744	17:11985216-11985313 (+)	22
hsa-miR-7-2-star_st	22.7497	50.4028	32.5843	16.3258	21.0743	22.1333	19.9503	22.4627	22.1333	18.8031	18.8466		hsa-miR-7-2-star_st	miRNA	Homo sapiens	CAACAAAUCCCAGUCUACCUAA	miRNA-2_0	2010-10-08	Affymetrix Proprietary Database	hsa-miR-7-2-star		22
hsa-miR-720_st	277.336	2089.8	1073.46	1084.24	813.489	341.54	802.12	353.076	504.899	487.26	648.523		hsa-miR-720_st	miRNA	Homo sapiens	UCUCGCUGGGGCCUCCA	miRNA-2_0	2010-10-08	Affymetrix Proprietary Database	hsa-mir-720	3:164059129-164059238 (+)	17
hsa-miR-7-1-star_st	24.4891	40.5422	28.5382	27.2901	27.2901	29.4249	28.9737	27.4965	19.8651	21.5227	30.539		hsa-miR-7-1-star_st	miRNA	Homo sapiens	CAACAAAUCACAGUCUGCCAUA	miRNA-2_0	2010-10-08	Affymetrix Proprietary Database	hsa-miR-7-1-star		22
hsa-miR-708_st	1755.6	1292.09	1155.16	988.631	1463.3	503.168	781.583	1223.93	808.42	456.136	475.465		hsa-miR-708_st	miRNA	Homo sapiens	AAGGAGCUUACAAUCUAGCUGGG	miRNA-2_0	2010-10-08	Affymetrix Proprietary Database	hsa-mir-708	11:79113066-79113153 (-)	23
hsa-miR-7_st	17.548	17.924	17.952	17.952	16.8593	32.8265	24.9602	17.6283	23.2451	19.58	18.0908		hsa-miR-7_st	miRNA	Homo sapiens	UGGAAGACUAGUGAUUUUGUUGU	miRNA-2_0	2010-10-08	Affymetrix Proprietary Database	hsa-miR-7		23
hsa-miR-675-star_st	20.1009	37.8692	35.7898	26.0748	24.6407	21.6636	43.3299	29.571	27.1889	26.3021	32.06		hsa-miR-675-star_st	miRNA	Homo sapiens	CUGUAUGCCCUCACCGCUCA	miRNA-2_0	2010-10-08	Affymetrix Proprietary Database	hsa-mir-675	11:2017989-2018061 (-)	20
hsa-miR-675_st	190.886	276.392	231.165	75.7222	194.946	186.604	186.87	259.614	236.363	142.784	145.189		hsa-miR-675_st	miRNA	Homo sapiens	UGGUGCGGAGAGGGCCCACAGUG	miRNA-2_0	2010-10-08	Affymetrix Proprietary Database	hsa-mir-675	11:2017989-2018061 (-)	23
hsa-miR-671-5p_st	112.266	129.661	135.349	101.498	109.983	124.858	94.232	128.847	112.508	79.4078	77.646		hsa-miR-671-5p_st	miRNA	Homo sapiens	AGGAAGCCCUGGAGGGGCUGGAG	miRNA-2_0	2010-10-08	Affymetrix Proprietary Database	hsa-mir-671	7:150935507-150935624 (+)	23
hsa-miR-665_st	57.5803	55.0187	66.692	64.561	61.729	35.2626	64.7193	55.8629	69.7695	57.5803	42.8098		hsa-miR-665_st	miRNA	Homo sapiens	ACCAGGAGGCUGAGGCCCCU	miRNA-2_0	2010-10-08	Affymetrix Proprietary Database	hsa-mir-665	14:101341370-101341441 (+)	20
hsa-miR-664-star_st	36.9844	31.7511	46.8386	51.8413	42.4877	51.047	47.1724	41.8595	47.1724	86.0183	79.487		hsa-miR-664-star_st	miRNA	Homo sapiens	ACUGGCUAGGGAAAAUGAUUGGAU	miRNA-2_0	2010-10-08	Affymetrix Proprietary Database	hsa-mir-664	1:220373880-220373961 (-)	24
hsa-miR-664_st	27.5853	38.5333	23.3296	27.6935	33.7008	17.456	22.4703	30.9504	31.6674	27.3622	27.5853		hsa-miR-664_st	miRNA	Homo sapiens	UAUUCAUUUAUCCCCAGCCUACA	miRNA-2_0	2010-10-08	Affymetrix Proprietary Database	hsa-mir-664	1:220373880-220373961 (-)	23
hsa-miR-663b_st	30.9087	60.2369	35.0934	31.7592	41.9123	18.7707	36.3805	29.7342	25.7285	31.5776	24.5582		hsa-miR-663b_st	miRNA	Homo sapiens	GGUGGCCCGGCCGUGCCUGAGG	miRNA-2_0	2010-10-08	Affymetrix Proprietary Database	hsa-mir-663b	2:133014539-133014653 (-)	22
hsa-miR-663_st	248.997	814.994	466.567	740.169	765.349	603.354	384.156	549.247	483.304	352.866	273.961		hsa-miR-663_st	miRNA	Homo sapiens	AGGCGGGGCGCCGCGGGACCGC	miRNA-2_0	2010-10-08	Affymetrix Proprietary Database	hsa-mir-663	20:26188822-26188914 (-)	22
hsa-miR-660_st	378.815	230.316	227.952	259.672	305.2	271.103	264.594	225.004	241.633	248.063	302.705		hsa-miR-660_st	miRNA	Homo sapiens	UACCCAUUGCAUAUCGGAGUUG	miRNA-2_0	2010-10-08	Affymetrix Proprietary Database	hsa-mir-660	X:49777849-49777945 (+)	22
hsa-miR-656_st	16.7782	27.4237	17.6311	14.373	14.7873	14.7902	17.8602	20.9516	17.0067	17.0067	16.9462		hsa-miR-656_st	miRNA	Homo sapiens	AAUAUUAUACAGUCAACCUCU	miRNA-2_0	2010-10-08	Affymetrix Proprietary Database	hsa-mir-656	14:101533061-101533138 (+)	21
hsa-miR-654-5p_st	79.1002	42.6798	54.8649	50.9173	42.0058	46.1021	63.6274	52.5003	52.5003	43.2383	41.5213		hsa-miR-654-5p_st	miRNA	Homo sapiens	UGGUGGGCCGCAGAACAUGUGC	miRNA-2_0	2010-10-08	Affymetrix Proprietary Database	hsa-mir-654	14:101506556-101506636 (+)	22
hsa-miR-654-3p_st	165.622	128.563	178.001	171.678	138.139	181.43	186.283	119.168	164.751	135.228	199.101		hsa-miR-654-3p_st	miRNA	Homo sapiens	UAUGUCUGCUGACCAUCACCUU	miRNA-2_0	2010-10-08	Affymetrix Proprietary Database	hsa-mir-654	14:101506556-101506636 (+)	22
hsa-miR-652_st	902.112	640.049	634.741	520.374	544.534	505.977	561.547	961.93	647.661	631.348	1007.24		hsa-miR-652_st	miRNA	Homo sapiens	AAUGGCGCCACUAGGGUUGUG	miRNA-2_0	2010-10-08	Affymetrix Proprietary Database	hsa-mir-652	X:109298557-109298654 (+)	21
hsa-miR-651_st	16.0863	11.1109	16.7188	14.9815	14.3385	15.3131	18.3305	16.7383	14.9075	14.9041	14.931		hsa-miR-651_st	miRNA	Homo sapiens	UUUAGGAUAAGCUUGACUUUUG	miRNA-2_0	2010-10-08	Affymetrix Proprietary Database	hsa-mir-651	X:8095006-8095102 (+)	22
hsa-miR-648_st	22.8703	20.8055	22.7378	16.9718	20.4108	21.3871	23.0574	21.3871	21.3871	26.7214	21.5229		hsa-miR-648_st	miRNA	Homo sapiens	AAGUGUGCAGGGCACUGGU	miRNA-2_0	2010-10-08	Affymetrix Proprietary Database	hsa-mir-648	22:18463634-18463727 (-)	19
hsa-miR-647_st	18.4336	24.4753	18.6446	15.5784	18.9631	14.235	11.9041	12.6273	11.8059	19.3807	17.2025		hsa-miR-647_st	miRNA	Homo sapiens	GUGGCUGCACUCACUUCCUUC	miRNA-2_0	2010-10-08	Affymetrix Proprietary Database	hsa-mir-647	20:62573984-62574079 (-)	21
hsa-miR-642_st	22.7103	18.9591	24.3731	16.2029	12.2184	16.9345	13.9533	19.3223	19.0995	18.9591	21.7316		hsa-miR-642_st	miRNA	Homo sapiens	GUCCCUCUCCAAAUGUGUCUUG	miRNA-2_0	2010-10-08	Affymetrix Proprietary Database	hsa-mir-642	19:46178186-46178282 (+)	22
hsa-miR-641_st	32.3591	30.9447	30.0639	18.3988	27.1139	30.0639	28.6155	27.6256	41.5491	23.5899	22.9178		hsa-miR-641_st	miRNA	Homo sapiens	AAAGACAUAGGAUAGAGUCACCUC	miRNA-2_0	2010-10-08	Affymetrix Proprietary Database	hsa-mir-641	19:40788450-40788548 (-)	24
hsa-miR-640_st	15.1729	40.5955	18.6723	20.9751	17.3163	20.3048	20.3048	19.1709	17.3057	20.3048	20.3746		hsa-miR-640_st	miRNA	Homo sapiens	AUGAUCCAGGAACCUGCCUCU	miRNA-2_0	2010-10-08	Affymetrix Proprietary Database	hsa-mir-640	19:19545872-19545967 (+)	21
hsa-miR-638_st	2642.62	5152.09	3089.02	4341.77	5107.53	4147.06	2765.89	3756.03	2626.69	2272.13	1548.65		hsa-miR-638_st	miRNA	Homo sapiens	AGGGAUCGCGGGCGGGUGGCGGCCU	miRNA-2_0	2010-10-08	Affymetrix Proprietary Database	hsa-mir-638	19:10829080-10829179 (+)	25
hsa-miR-634_st	14.3971	39.8662	18.0813	21.1992	15.6513	14.0325	15.2967	21.8978	13.5831	15.5117	24.3672		hsa-miR-634_st	miRNA	Homo sapiens	AACCAGCACCCCAACUUUGGAC	miRNA-2_0	2010-10-08	Affymetrix Proprietary Database	hsa-mir-634	17:64783190-64783286 (+)	22
hsa-miR-633_st	12.2727	23.1309	14.6274	14.3219	16.6869	15.6305	16.5749	16.1304	17.2715	15.6305	12.8667		hsa-miR-633_st	miRNA	Homo sapiens	CUAAUAGUAUCUACCACAAUAAA	miRNA-2_0	2010-10-08	Affymetrix Proprietary Database	hsa-mir-633	17:61021576-61021673 (+)	23
hsa-miR-631_st	17.797	27.6029	19.0425	19.5363	17.797	16.4524	15.9778	17.797	18.0835	9.05456	14.9815		hsa-miR-631_st	miRNA	Homo sapiens	AGACCUGGCCCAGACCUCAGC	miRNA-2_0	2010-10-08	Affymetrix Proprietary Database	hsa-mir-631	15:75645952-75646026 (-)	21
hsa-miR-629-star_st	20.7613	76.6322	22.586	24.3991	24.3511	23.8645	27.0589	25.5942	23.8663	24.8598	22.1982		hsa-miR-629-star_st	miRNA	Homo sapiens	GUUCUCCCAACGUAAGCCCAGC	miRNA-2_0	2010-10-08	Affymetrix Proprietary Database	hsa-mir-629	15:70371711-70371807 (-)	22
hsa-miR-629_st	80.6088	65.4825	73.3328	42.4086	55.9174	28.1992	80.0816	74.3523	69.3682	15.9878	85.8275		hsa-miR-629_st	miRNA	Homo sapiens	UGGGUUUACGUUGGGAGAACU	miRNA-2_0	2010-10-08	Affymetrix Proprietary Database	hsa-mir-629	15:70371711-70371807 (-)	21
hsa-miR-628-5p_st	25.6319	35.4928	29.628	35.8972	29.4605	29.6996	34.0969	30.7376	29.628	21.4966	25.9039		hsa-miR-628-5p_st	miRNA	Homo sapiens	AUGCUGACAUAUUUACUAGAGG	miRNA-2_0	2010-10-08	Affymetrix Proprietary Database	hsa-mir-628	15:55665138-55665232 (-)	22
hsa-miR-628-3p_st	131.89	52.9344	88.8769	80.6535	102.149	74.2061	80.6704	68.301	85.5974	87.0847	96.9679		hsa-miR-628-3p_st	miRNA	Homo sapiens	UCUAGUAAGAGUGGCAGUCGA	miRNA-2_0	2010-10-08	Affymetrix Proprietary Database	hsa-mir-628	15:55665138-55665232 (-)	21
hsa-miR-625_st	133.694	117.858	129.181	96.4947	121.044	108.198	102.9	122.586	145.589	150.245	158.444		hsa-miR-625_st	miRNA	Homo sapiens	AGGGGGAAAGUUCUAUAGUCC	miRNA-2_0	2010-10-08	Affymetrix Proprietary Database	hsa-mir-625	14:65937820-65937904 (+)	21
hsa-miR-622_st	12.4042	21.1193	14.8699	15.4668	15.4994	15.3131	14.3079	12.8338	11.3428	11.6131	18.0445		hsa-miR-622_st	miRNA	Homo sapiens	ACAGUCUGCUGAGGUUGGAGC	miRNA-2_0	2010-10-08	Affymetrix Proprietary Database	hsa-mir-622	13:90883436-90883531 (+)	21
hsa-miR-620_st	17.5217	15.5852	16.7505	16.7505	16.7505	14.6372	20.5087	18.0868	12.6663	18.3188	15.8065		hsa-miR-620_st	miRNA	Homo sapiens	AUGGAGAUAGAUAUAGAAAU	miRNA-2_0	2010-10-08	Affymetrix Proprietary Database	hsa-mir-620	12:116586365-116586459 (-)	20
hsa-miR-617_st	17.5217	20.5494	17.952	17.952	15.6314	19.4932	21.1681	16.3012	22.3162	17.952	15.0502		hsa-miR-617_st	miRNA	Homo sapiens	AGACUUCCCAUUUGAAGGUGGC	miRNA-2_0	2010-10-08	Affymetrix Proprietary Database	hsa-mir-617	12:81226312-81226408 (-)	22
hsa-miR-616-star_st	24.2245	23.2386	15.7559	21.72	20.0456	16.5934	19.5065	19.8802	25.6464	18.571	20.0917		hsa-miR-616-star_st	miRNA	Homo sapiens	ACUCAAAACCCUUCAGUGACUU	miRNA-2_0	2010-10-08	Affymetrix Proprietary Database	hsa-mir-616	12:57912946-57913042 (-)	22
hsa-miR-616_st	14.9722	13.179	17.8252	21.2556	17.0172	17.8463	20.9461	19.6594	17.8252	17.093	19.5086		hsa-miR-616_st	miRNA	Homo sapiens	AGUCAUUGGAGGGUUUGAGCAG	miRNA-2_0	2010-10-08	Affymetrix Proprietary Database	hsa-mir-616	12:57912946-57913042 (-)	22
hsa-miR-615-3p_st	17.1024	22.6301	21.4399	22.1205	30.253	16.0421	21.9928	19.8802	18.6651	35.1412	18.0755		hsa-miR-615-3p_st	miRNA	Homo sapiens	UCCGAGCCUGGGUCUCCCUCUU	miRNA-2_0	2010-10-08	Affymetrix Proprietary Database	hsa-mir-615	12:54427734-54427829 (+)	22
hsa-miR-610_st	18.0068	14.9958	18.2596	21.0697	18.0068	12.9413	18.3566	18.6047	17.7643	26.4877	18.0068		hsa-miR-610_st	miRNA	Homo sapiens	UGAGCUAAAUGUGUGCUGGGA	miRNA-2_0	2010-10-08	Affymetrix Proprietary Database	hsa-mir-610	11:28078362-28078457 (+)	21
hsa-miR-607_st	16.5119	19.1923	17.374	16.6569	16.6569	12.6288	16.8341	15.1296	14.0677	18.1181	12.9606		hsa-miR-607_st	miRNA	Homo sapiens	GUUCAAAUCCAGAUCUAUAAC	miRNA-2_0	2010-10-08	Affymetrix Proprietary Database	hsa-mir-607	10:98588426-98588521 (-)	21
hsa-miR-606_st	18.0934	21.9809	18.5099	17.548	18.2026	14.8115	19.3495	18.0934	16.2028	12.4232	20.1812		hsa-miR-606_st	miRNA	Homo sapiens	AAACUACUGAAAAUCAAAGAU	miRNA-2_0	2010-10-08	Affymetrix Proprietary Database	hsa-mir-606	10:77312216-77312311 (+)	21
hsa-miR-605_st	12.6517	32.8063	16.7002	18.0655	19.9872	16.39	21.33	18.4887	21.4475	21.8507	22.9178		hsa-miR-605_st	miRNA	Homo sapiens	UAAAUCCCAUGGUGCCUUCUCCU	miRNA-2_0	2010-10-08	Affymetrix Proprietary Database	hsa-mir-605	10:53059333-53059415 (+)	23
hsa-miR-604_st	17.6575	17.5132	16.8687	20.6621	15.0432	15.7258	17.5132	17.5132	21.2803	14.1596	17.5132		hsa-miR-604_st	miRNA	Homo sapiens	AGGCUGCGGAAUUCAGGAC	miRNA-2_0	2010-10-08	Affymetrix Proprietary Database	hsa-mir-604	10:29833933-29834026 (-)	19
hsa-miR-603_st	14.789	34.0701	19.8619	15.9577	15.1046	20.1416	20.2134	21.8978	17.8253	13.8813	17.8831		hsa-miR-603_st	miRNA	Homo sapiens	CACACACUGCAAUUACUUUUGC	miRNA-2_0	2010-10-08	Affymetrix Proprietary Database	hsa-mir-603	10:24564614-24564710 (+)	22
hsa-miR-598_st	28.6345	22.5073	28.5602	25.8178	19.0155	25.6831	24.447	21.1597	22.5073	21.8507	15.5472		hsa-miR-598_st	miRNA	Homo sapiens	UACGUCAUCGUUGUCAUCGUCA	miRNA-2_0	2010-10-08	Affymetrix Proprietary Database	hsa-mir-598	8:10892716-10892812 (-)	22
hsa-miR-597_st	13.2895	23.8775	11.7026	11.8486	14.9754	12.9405	13.7441	13.2294	15.9619	14.2391	19.3849		hsa-miR-597_st	miRNA	Homo sapiens	UGUGUCACUCGAUGACCACUGU	miRNA-2_0	2010-10-08	Affymetrix Proprietary Database	hsa-mir-597	8:9599182-9599278 (+)	22
hsa-miR-595_st	19.456	16.4439	21.4526	29.2471	16.2352	13.4291	22.1568	18.4988	26.1677	30.2196	27.3898		hsa-miR-595_st	miRNA	Homo sapiens	GAAGUGUGCCGUGGUGUGUCU	miRNA-2_0	2010-10-08	Affymetrix Proprietary Database	hsa-mir-595	7:158325410-158325505 (-)	21
hsa-miR-592_st	16.6199	17.0067	15.6715	17.0067	25.1881	19.6166	18.5275	17.0067	14.6698	16.095	13.4341		hsa-miR-592_st	miRNA	Homo sapiens	UUGUGUCAAUAUGCGAUGAUGU	miRNA-2_0	2010-10-08	Affymetrix Proprietary Database	hsa-mir-592	7:126698142-126698238 (-)	22
hsa-miR-590-5p_st	18.885	11.5837	16.8017	18.885	23.0206	27.4989	21.2165	14.3735	14.0257	18.885	19.7959		hsa-miR-590-5p_st	miRNA	Homo sapiens	GAGCUUAUUCAUAAAAGUGCAG	miRNA-2_0	2010-10-08	Affymetrix Proprietary Database	hsa-mir-590	7:73605528-73605624 (+)	22
hsa-miR-589-star_st	33.034	25.9612	20.1564	25.8084	23.1225	14.2294	23.1225	17.452	26.665	23.1225	20.8816		hsa-miR-589-star_st	miRNA	Homo sapiens	UCAGAACAAAUGCCGGUUCCCAGA	miRNA-2_0	2010-10-08	Affymetrix Proprietary Database	hsa-mir-589	7:5535450-5535548 (-)	24
hsa-miR-588_st	15.2507	14.4317	18.6927	12.4122	16.1609	16.0108	15.664	16.0798	11.5822	16.5024	15.7461		hsa-miR-588_st	miRNA	Homo sapiens	UUGGCCACAAUGGGUUAGAAC	miRNA-2_0	2010-10-08	Affymetrix Proprietary Database	hsa-mir-588	6:126805777-126805859 (+)	21
hsa-miR-587_st	22.0828	16.7757	17.0962	16.4089	18.0068	15.8909	17.9606	21.7991	17.0631	16.4611	17.4996		hsa-miR-587_st	miRNA	Homo sapiens	UUUCCAUAGGUGAUGAGUCAC	miRNA-2_0	2010-10-08	Affymetrix Proprietary Database	hsa-mir-587	6:107232000-107232095 (+)	21
hsa-miR-584_st	132.661	97.8472	208.133	146.045	80.706	151.984	118.713	187.228	249.988	209.717	352.984		hsa-miR-584_st	miRNA	Homo sapiens	UUAUGGUUUGCCUGGGACUGAG	miRNA-2_0	2010-10-08	Affymetrix Proprietary Database	hsa-mir-584	5:148441876-148441972 (-)	22
hsa-miR-583_st	14.9463	22.7721	14.9888	12.8565	10.8727	14.3249	15.0155	13.773	18.1565	13.9179	16.4313		hsa-miR-583_st	miRNA	Homo sapiens	CAAAGAGGAAGGUCCCAUUAC	miRNA-2_0	2010-10-08	Affymetrix Proprietary Database	hsa-mir-583	5:95414842-95414916 (+)	21
hsa-miR-582-3p_st	14.0401	22.1305	15.4012	16.095	16.095	12.4459	17.8355	18.1006	10.2514	16.095	16.095		hsa-miR-582-3p_st	miRNA	Homo sapiens	UAACUGGUUGAACAACUGAACC	miRNA-2_0	2010-10-08	Affymetrix Proprietary Database	hsa-mir-582	5:58999432-58999529 (-)	22
hsa-miR-578_st	14.5248	12.2112	24.2303	20.6349	16.586	25.1511	18.4442	17.4206	20.2307	12.4689	20.611		hsa-miR-578_st	miRNA	Homo sapiens	CUUCUUGUGCUCUAGGAUUGU	miRNA-2_0	2010-10-08	Affymetrix Proprietary Database	hsa-mir-578	4:166307394-166307489 (+)	21
hsa-miR-575_st	21.1941	17.002	25.358	25.273	25.0613	31.3347	23.5851	24.928	20.9282	17.7852	21.1941		hsa-miR-575_st	miRNA	Homo sapiens	GAGCCAGUUGGACAGGAGC	miRNA-2_0	2010-10-08	Affymetrix Proprietary Database	hsa-mir-575	4:83674490-83674583 (-)	19
hsa-miR-574-5p_st	257.316	245.594	200.373	185.436	166.867	160.673	168.42	240.369	239.481	318.016	206.223		hsa-miR-574-5p_st	miRNA	Homo sapiens	UGAGUGUGUGUGUGUGAGUGUGU	miRNA-2_0	2010-10-08	Affymetrix Proprietary Database	hsa-mir-574	4:38869653-38869748 (+)	23
hsa-miR-574-3p_st	1618.36	1686.28	1220.17	1192.81	1258.7	1618.56	1768.42	2047.93	1822.67	1600.41	1563.58		hsa-miR-574-3p_st	miRNA	Homo sapiens	CACGCUCAUGCACACACCCACA	miRNA-2_0	2010-10-08	Affymetrix Proprietary Database	hsa-mir-574	4:38869653-38869748 (+)	22
hsa-miR-572_st	55.2472	192.665	124.521	185.394	226.443	143.149	92.3741	100.8	93.969	63.5476	73.0168		hsa-miR-572_st	miRNA	Homo sapiens	GUCCGCUCGGCGGUGGCCCA	miRNA-2_0	2010-10-08	Affymetrix Proprietary Database	hsa-mir-572	4:11370451-11370545 (+)	20
hsa-miR-570_st	15.3037	27.9285	19.3198	21.8398	11.0141	14.5885	23.5738	15.5798	17.4782	16.5412	16.5412		hsa-miR-570_st	miRNA	Homo sapiens	CGAAAACAGCAAUUACCUUUGC	miRNA-2_0	2010-10-08	Affymetrix Proprietary Database	hsa-mir-570	3:195426272-195426368 (+)	22
hsa-miR-564_st	14.8003	39.251	23.5318	22.9353	19.6922	14.195	24.1057	27.5563	16.5819	23.0477	13.769		hsa-miR-564_st	miRNA	Homo sapiens	AGGCACGGUGUCAGCAGGC	miRNA-2_0	2010-10-08	Affymetrix Proprietary Database	hsa-mir-564	3:44903380-44903473 (+)	19
hsa-miR-559_st	15.448	25.9585	14.381	18.7612	16.696	15.3131	12.1415	16.1364	16.1364	16.1364	20.3725		hsa-miR-559_st	miRNA	Homo sapiens	UAAAGUAAAUAUGCACCAAAA	miRNA-2_0	2010-10-08	Affymetrix Proprietary Database	hsa-mir-559	2:47604814-47604909 (+)	21
hsa-miR-556-5p_st	14.9881	14.1296	19.3198	10.9287	15.092	15.8808	13.1584	14.1296	8.3527	14.1296	13.9116		hsa-miR-556-5p_st	miRNA	Homo sapiens	GAUGAGCUCAUUGUAAUAUGAG	miRNA-2_0	2010-10-08	Affymetrix Proprietary Database	hsa-mir-556	1:162312336-162312430 (+)	22
hsa-miR-551b-star_st	45.7913	42.7647	48.2192	46.6806	45.7139	47.3733	44.6488	45.6851	41.9429	41.7793	56.9057		hsa-miR-551b-star_st	miRNA	Homo sapiens	GAAAUCAAGCGUGGGUGAGACC	miRNA-2_0	2010-10-08	Affymetrix Proprietary Database	hsa-mir-551b	3:168269642-168269737 (+)	22
hsa-miR-551b_st	328.998	165.212	287.565	182.523	164.023	216.527	229.252	208.449	216.527	197.879	438.803		hsa-miR-551b_st	miRNA	Homo sapiens	GCGACCCAUACUUGGUUUCAG	miRNA-2_0	2010-10-08	Affymetrix Proprietary Database	hsa-mir-551b	3:168269642-168269737 (+)	21
hsa-miR-551a_st	40.4906	28.4857	26.0817	28.4168	28.2418	32.7035	36.7322	22.9601	28.2993	18.559	20.2628		hsa-miR-551a_st	miRNA	Homo sapiens	GCGACCCACUCUUGGUUUCCA	miRNA-2_0	2010-10-08	Affymetrix Proprietary Database	hsa-mir-551a	1:3477259-3477354 (-)	21
hsa-miR-550-star_st	107.618	70.5757	81.3467	39.1993	45.6483	52.1873	56.3346	92.8758	70.5757	51.4436	88.0782		hsa-miR-550-star_st	miRNA	Homo sapiens	UGUCUUACUCCCUCAGGCACAU	miRNA-2_0	2010-10-08	Affymetrix Proprietary Database	hsa-miR-550-star		22
hsa-miR-550_st	53.6121	38.1452	52.1433	40.5095	45.38	45.5242	43.893	94.1835	52.7876	39.2773	42.5298		hsa-miR-550_st	miRNA	Homo sapiens	AGUGCCUGAGGGAGUAAGAGCCC	miRNA-2_0	2010-10-08	Affymetrix Proprietary Database	hsa-miR-550		23
hsa-miR-549_st	16.7209	15.0067	16.7136	14.7055	14.8343	12.8433	15.5128	12.6273	14.7243	13	14.8343		hsa-miR-549_st	miRNA	Homo sapiens	UGACAACUAUGGAUGAGCUCU	miRNA-2_0	2010-10-08	Affymetrix Proprietary Database	hsa-mir-549	15:81134319-81134414 (-)	21
hsa-miR-548x_st	13.3109	19.1923	21.2865	25.7134	23.4243	26.6196	21.6557	26.7615	21.68	21.3237	17.4103		hsa-miR-548x_st	miRNA	Homo sapiens	UAAAAACUGCAAUUACUUUCA	miRNA-2_0	2010-10-08	Affymetrix Proprietary Database	hsa-mir-548x	21:20058408-20058482 (-)	21
hsa-miR-548u_st	12.2727	18.6207	15.2241	15.9577	17.0993	17.8063	23.8581	17.8063	22.4931	18.7639	15.8817		hsa-miR-548u_st	miRNA	Homo sapiens	CAAAGACUGCAAUUACUUUUGCG	miRNA-2_0	2010-10-08	Affymetrix Proprietary Database	hsa-mir-548u	6:57254930-57255010 (+)	23
hsa-miR-548q_st	29.1961	12.3858	24.5112	27.6307	22.726	17.1903	24.5112	24.525	24.5112	25.2171	31.6579		hsa-miR-548q_st	miRNA	Homo sapiens	GCUGGUGCAAAAGUAAUGGCGG	miRNA-2_0	2010-10-08	Affymetrix Proprietary Database	hsa-mir-548q	10:12767253-12767352 (-)	22
hsa-miR-548l_st	17.5319	12.4647	16.794	19.1061	16.794	18.8657	19.7242	16.7822	14.4077	17.2362	12.8157		hsa-miR-548l_st	miRNA	Homo sapiens	AAAAGUAUUUGCGGGUUUUGUC	miRNA-2_0	2010-10-08	Affymetrix Proprietary Database	hsa-mir-548l	11:94199661-94199746 (-)	22
hsa-miR-548k_st	15.2294	15.0344	14.8617	12.8565	15.5563	14.3344	15.7306	13.9568	15.9849	19.4482	16.1114		hsa-miR-548k_st	miRNA	Homo sapiens	AAAAGUACUUGCGGAUUUUGCU	miRNA-2_0	2010-10-08	Affymetrix Proprietary Database	hsa-mir-548k	11:70130061-70130176 (+)	22
hsa-miR-548f_st	13.5004	13.663	17.2977	12.725	14.9863	19.3214	15.2573	16.9116	16.1588	11.5572	22.2284		hsa-miR-548f_st	miRNA	Homo sapiens	AAAAACUGUAAUUACUUUU	miRNA-2_0	2010-10-08	Affymetrix Proprietary Database	hsa-miR-548f		19
hsa-miR-548e_st	16.4043	21.3744	11.724	18.1528	20.0628	15.3131	16.095	15.9563	13.904	14.9129	16.6897		hsa-miR-548e_st	miRNA	Homo sapiens	AAAAACUGAGACUACUUUUGCA	miRNA-2_0	2010-10-08	Affymetrix Proprietary Database	hsa-mir-548e	10:112748684-112748771 (+)	22
hsa-miR-548d-5p_st	16.3464	17.0271	20.1564	15.2951	16.9659	15.1114	16.8919	17.7875	14.7492	16.9659	21.8593		hsa-miR-548d-5p_st	miRNA	Homo sapiens	AAAAGUAAUUGUGGUUUUUGCC	miRNA-2_0	2010-10-08	Affymetrix Proprietary Database	hsa-miR-548d-5p		22
hsa-miR-548d-3p_st	16.203	27.4123	15.4662	18.0725	15.7364	16.203	19.0552	14.8863	12.5684	16.203	17.0562		hsa-miR-548d-3p_st	miRNA	Homo sapiens	CAAAAACCACAGUUUCUUUUGC	miRNA-2_0	2010-10-08	Affymetrix Proprietary Database	hsa-miR-548d-3p		22
hsa-miR-548c-5p_st	16.3687	16.893	18.6511	18.9591	15.827	19.5396	19.3275	16.858	18.9647	22.526	20.5071		hsa-miR-548c-5p_st	miRNA	Homo sapiens	AAAAGUAAUUGCGGUUUUUGCC	miRNA-2_0	2010-10-08	Affymetrix Proprietary Database	hsa-mir-548c	12:65016289-65016385 (+)	22
hsa-miR-548c-3p_st	10.996	21.034	12.9515	14.5521	16.3705	12.9665	18.1409	21.9104	21.4423	11.4572	14.9397		hsa-miR-548c-3p_st	miRNA	Homo sapiens	CAAAAAUCUCAAUUACUUUUGC	miRNA-2_0	2010-10-08	Affymetrix Proprietary Database	hsa-mir-548c	12:65016289-65016385 (+)	22
hsa-miR-548a-5p_st	17.4937	11.8375	17.4937	17.4937	14.578	22.2746	17.4531	27.8904	21.2413	10.186	24.4119		hsa-miR-548a-5p_st	miRNA	Homo sapiens	AAAAGUAAUUGCGAGUUUUACC	miRNA-2_0	2010-10-08	Affymetrix Proprietary Database	hsa-miR-548a-5p		22
hsa-miR-548a-3p_st	19.9065	35.9397	21.712	22.69	23.1114	35.5866	23.1114	23.3601	25.361	18.3872	19.3733		hsa-miR-548a-3p_st	miRNA	Homo sapiens	CAAAACUGGCAAUUACUUUUGC	miRNA-2_0	2010-10-08	Affymetrix Proprietary Database	hsa-miR-548a-3p		22
hsa-miR-543_st	167.654	70.1551	113.951	144.617	117.303	112.561	112.49	92.2893	118.464	59.0323	140.251		hsa-miR-543_st	miRNA	Homo sapiens	AAACAUUCGCGGUGCACUUCUU	miRNA-2_0	2010-10-08	Affymetrix Proprietary Database	hsa-mir-543	14:101498324-101498401 (+)	22
hsa-miR-542-5p_st	147.624	140.575	145.596	97.6047	84.519	93.2388	139.834	140.731	133.433	152.732	190.736		hsa-miR-542-5p_st	miRNA	Homo sapiens	UCGGGGAUCAUCAUGUCACGAGA	miRNA-2_0	2010-10-08	Affymetrix Proprietary Database	hsa-mir-542	X:133675371-133675467 (-)	23
hsa-miR-542-3p_st	24.8183	23.8551	24.2127	25.0827	24.6217	23.0713	29.1054	22.4705	21.3751	24.2127	25.902		hsa-miR-542-3p_st	miRNA	Homo sapiens	UGUGACAGAUUGAUAACUGAAA	miRNA-2_0	2010-10-08	Affymetrix Proprietary Database	hsa-mir-542	X:133675371-133675467 (-)	22
hsa-miR-539_st	24.885	17.8091	38.1799	36.285	33.6437	36.2548	51.9786	27.3984	32.6541	29.9021	33.6437		hsa-miR-539_st	miRNA	Homo sapiens	GGAGAAAUUAUCCUUGGUGUGU	miRNA-2_0	2010-10-08	Affymetrix Proprietary Database	hsa-mir-539	14:101513658-101513735 (+)	22
hsa-miR-532-5p_st	1093.56	774.585	594.458	541.453	750.642	576.473	600.144	749.37	694.278	500.545	581.998		hsa-miR-532-5p_st	miRNA	Homo sapiens	CAUGCCUUGAGUGUAGGACCGU	miRNA-2_0	2010-10-08	Affymetrix Proprietary Database	hsa-mir-532	X:49767754-49767844 (+)	22
hsa-miR-532-3p_st	301.33	139.213	139.089	102.148	151.475	107.334	104.574	137.825	147.598	126.255	191.363		hsa-miR-532-3p_st	miRNA	Homo sapiens	CCUCCCACACCCAAGGCUUGCA	miRNA-2_0	2010-10-08	Affymetrix Proprietary Database	hsa-mir-532	X:49767754-49767844 (+)	22
hsa-miR-527_st	16.137	21.9074	15.9716	13.8803	14.7428	15.3131	20.9342	15.9716	20.8498	13.2935	15.2152		hsa-miR-527_st	miRNA	Homo sapiens	CUGCAAAGGGAAGCCCUUUC	miRNA-2_0	2010-10-08	Affymetrix Proprietary Database	hsa-mir-527	19:54257272-54257356 (+)	20
hsa-miR-526b_st	18.9064	14.6796	16.2155	22.5377	12.5586	15.8234	18.118	25.6361	19.2354	22.2559	19.2354		hsa-miR-526b_st	miRNA	Homo sapiens	CUCUUGAGGGAAGCACUUUCUGU	miRNA-2_0	2010-10-08	Affymetrix Proprietary Database	hsa-mir-526b	19:54197647-54197729 (+)	23
hsa-miR-526a_st	23.9378	16.6371	16.7197	20.046	18.2745	19.9921	15.8066	24.6533	17.4845	11.4495	19.3921		hsa-miR-526a_st	miRNA	Homo sapiens	CUCUAGAGGGAAGCACUUUCUG	miRNA-2_0	2010-10-08	Affymetrix Proprietary Database	hsa-miR-526a		22
hsa-miR-525-5p_st	16.9825	16.9825	16.0487	17.952	15.7436	11.7745	15.4866	35.4219	13.7903	16.9825	18.8179		hsa-miR-525-5p_st	miRNA	Homo sapiens	CUCCAGAGGGAUGCACUUUCU	miRNA-2_0	2010-10-08	Affymetrix Proprietary Database	hsa-mir-525	19:54200787-54200871 (+)	21
hsa-miR-524-5p_st	22.4922	16.6501	15.0426	18.9591	21.1489	18.2164	18.9591	20.0773	17.6439	20.6548	20.539		hsa-miR-524-5p_st	miRNA	Homo sapiens	CUACAAAGGGAAGCACUUUCUC	miRNA-2_0	2010-10-08	Affymetrix Proprietary Database	hsa-mir-524	19:54214256-54214342 (+)	22
hsa-miR-522_st	11.8463	14.1477	16.2472	15.4013	15.6579	16.796	13.1346	13.6225	16.5929	16.095	15.9214		hsa-miR-522_st	miRNA	Homo sapiens	AAAAUGGUUCCCUUUAGAGUGU	miRNA-2_0	2010-10-08	Affymetrix Proprietary Database	hsa-mir-522	19:54254465-54254551 (+)	22
hsa-miR-521_st	17.9789	23.1407	13.2674	17.204	17.3626	17.5941	14.3709	16.7745	17.4546	15.7576	16.6877		hsa-miR-521_st	miRNA	Homo sapiens	AACGCACUUCCCUUUAGAGUGU	miRNA-2_0	2010-10-08	Affymetrix Proprietary Database	hsa-miR-521		22
hsa-miR-520f_st	14.3758	15.0422	17.5266	24.5493	17.707	20.8506	16.5508	17.2032	15.6608	17.166	17.3362		hsa-miR-520f_st	miRNA	Homo sapiens	AAGUGCUUCCUUUUAGAGGGUU	miRNA-2_0	2010-10-08	Affymetrix Proprietary Database	hsa-mir-520f	19:54185413-54185499 (+)	22
hsa-miR-520d-5p_st	17.9818	17.7875	17.3467	16.0772	17.7875	18.9384	19.2069	17.7875	17.7397	17.6885	13.0477		hsa-miR-520d-5p_st	miRNA	Homo sapiens	CUACAAAGGGAAGCCCUUUC	miRNA-2_0	2010-10-08	Affymetrix Proprietary Database	hsa-mir-520d	19:54223350-54223436 (+)	20
hsa-miR-520c-5p_st	28.4081	17.924	18.5544	22.4641	20.1812	20.2757	19.7586	21.1967	24.1099	19.5434	19.8366		hsa-miR-520c-5p_st	miRNA	Homo sapiens	CUCUAGAGGGAAGCACUUUCUG	miRNA-2_0	2010-10-08	Affymetrix Proprietary Database	hsa-mir-520c	19:54210707-54210793 (+)	22
hsa-miR-520c-3p_st	22.1689	12.9333	14.3843	19.4534	24.7088	13.4757	16.2829	16.0197	18.7644	21.3325	18.007		hsa-miR-520c-3p_st	miRNA	Homo sapiens	AAAGUGCUUCCUUUUAGAGGGU	miRNA-2_0	2010-10-08	Affymetrix Proprietary Database	hsa-mir-520c	19:54210707-54210793 (+)	22
hsa-miR-519c-5p_st	19.7616	14.0559	13.9735	22.834	13.9768	17.9712	14.1911	23.9603	16.4304	11.6358	17.6997		hsa-miR-519c-5p_st	miRNA	Homo sapiens	CUCUAGAGGGAAGCGCUUUCUG	miRNA-2_0	2010-10-08	Affymetrix Proprietary Database	hsa-mir-519c	19:54189723-54189809 (+)	22
hsa-miR-519b-5p_st	13.753	10.1941	18.0407	22.8415	15.6362	16.4237	16.4237	16.7789	20.911	14.5617	16.8792		hsa-miR-519b-5p_st	miRNA	Homo sapiens	CUCUAGAGGGAAGCGCUUUCUG	miRNA-2_0	2010-10-08	Affymetrix Proprietary Database	hsa-mir-519b	19:54198467-54198547 (+)	22
hsa-miR-519a-star_st	15.2513	9.61844	17.2661	24.9439	16.0328	19.1344	17.4441	16.7764	12.5849	19.5383	25.8461		hsa-miR-519a-star_st	miRNA	Homo sapiens	CUCUAGAGGGAAGCGCUUUCUG	miRNA-2_0	2010-10-08	Affymetrix Proprietary Database	hsa-miR-519a-star		22
hsa-miR-518f-star_st	51.6687	35.8915	41.3503	39.3926	35.8915	26.5461	31.4727	38.5264	36.0067	27.8886	32.266		hsa-miR-518f-star_st	miRNA	Homo sapiens	CUCUAGAGGGAAGCACUUUCUC	miRNA-2_0	2010-10-08	Affymetrix Proprietary Database	hsa-mir-518f	19:54203269-54203355 (+)	22
hsa-miR-518e-star_st	15.5982	10.3036	18.1419	25.198	21.2869	17.1247	13.4405	28.9329	14.1691	12.1774	17.6234		hsa-miR-518e-star_st	miRNA	Homo sapiens	CUCUAGAGGGAAGCGCUUUCUG	miRNA-2_0	2010-10-08	Affymetrix Proprietary Database	hsa-mir-518e	19:54233092-54233179 (+)	22
hsa-miR-518d-5p_st	30.8042	21.8779	26.2325	19.9312	22.9178	19.4687	21.53	29.0136	28.7541	20.4838	22.9178		hsa-miR-518d-5p_st	miRNA	Homo sapiens	CUCUAGAGGGAAGCACUUUCUG	miRNA-2_0	2010-10-08	Affymetrix Proprietary Database	hsa-mir-518d	19:54238131-54238217 (+)	22
hsa-miR-518c-star_st	26.805	16.7642	29.4271	29.8259	24.3238	30.9912	30.8625	30.8601	35.0915	27.731	38.8213		hsa-miR-518c-star_st	miRNA	Homo sapiens	UCUCUGGAGGGAAGCACUUUCUG	miRNA-2_0	2010-10-08	Affymetrix Proprietary Database	hsa-mir-518c	19:54211989-54212089 (+)	23
hsa-miR-518b_st	16.2163	9.61844	17.6311	25.8378	13.5326	17.5941	12.1712	17.4382	16.5508	16.6955	20.8073		hsa-miR-518b_st	miRNA	Homo sapiens	CAAAGCGCUCCCCUUUAGAGGU	miRNA-2_0	2010-10-08	Affymetrix Proprietary Database	hsa-mir-518b	19:54205991-54206073 (+)	22
hsa-miR-517b_st	18.2071	12.4511	16.8715	22.7555	18.6893	20.1769	18.5634	41.2651	22.556	19.4506	19.3097		hsa-miR-517b_st	miRNA	Homo sapiens	UCGUGCAUCCCUUUAGAGUGUU	miRNA-2_0	2010-10-08	Affymetrix Proprietary Database	hsa-mir-517b	19:54224330-54224396 (+)	22
hsa-miR-517a_st	22.9418	15.0731	15.4452	45.025	28.4062	15.3131	17.9203	78.387	20.4323	22.2193	40.5319		hsa-miR-517a_st	miRNA	Homo sapiens	AUCGUGCAUCCCUUUAGAGUGU	miRNA-2_0	2010-10-08	Affymetrix Proprietary Database	hsa-mir-517a	19:54215522-54215608 (+)	22
hsa-miR-516b_st	18.5544	17.924	22.8242	36.3972	21.2453	21.2453	23.0815	52.5271	18.8843	15.7918	20.6898		hsa-miR-516b_st	miRNA	Homo sapiens	AUCUGGAGGUAAGAAGCACUUU	miRNA-2_0	2010-10-08	Affymetrix Proprietary Database	hsa-miR-516b		22
hsa-miR-514b-5p_st	73.2654	30.1963	30.9606	32.4031	43.886	27.9915	33.7906	30.1963	22.2618	20.9472	22.187		hsa-miR-514b-5p_st	miRNA	Homo sapiens	UUCUCAAGAGGGAGGCAAUCAU	miRNA-2_0	2010-10-08	Affymetrix Proprietary Database	hsa-mir-514b	X:146331669-146331748 (-)	22
hsa-miR-513c_st	12.6658	14.852	15.6357	21.0644	17.2995	16.4047	23.8679	17.1174	18.5431	17.2995	10.6134		hsa-miR-513c_st	miRNA	Homo sapiens	UUCUCAAGGAGGUGUCGUUUAU	miRNA-2_0	2010-10-08	Affymetrix Proprietary Database	hsa-mir-513c	X:146271222-146271305 (-)	22
hsa-miR-513b_st	16.9668	36.7875	28.536	24.7362	25.6353	13.5223	24.9602	17.9931	20.5268	21.5229	21.5229		hsa-miR-513b_st	miRNA	Homo sapiens	UUCACAAGGAGGUGUCAUUUAU	miRNA-2_0	2010-10-08	Affymetrix Proprietary Database	hsa-mir-513b	X:146280562-146280645 (-)	22
hsa-miR-513a-5p_st	40.4906	71.6367	40.3523	52.3513	52.5468	19.9921	42.4567	29.871	32.8242	36.7105	20.6346		hsa-miR-513a-5p_st	miRNA	Homo sapiens	UUCACAGGGAGGUGUCAU	miRNA-2_0	2010-10-08	Affymetrix Proprietary Database	hsa-miR-513a-5p		18
hsa-miR-513a-3p_st	15.7713	16.8495	16.601	18.9591	16.203	16.203	15.5587	16.7745	16.7707	16.0354	17.9176		hsa-miR-513a-3p_st	miRNA	Homo sapiens	UAAAUUUCACCUUUCUGAGAAGG	miRNA-2_0	2010-10-08	Affymetrix Proprietary Database	hsa-miR-513a-3p		23
hsa-miR-512-3p_st	23.6556	25.538	26.6196	34.0842	24.1596	31.2379	26.0263	36.2632	22.8037	23.0477	32.4214		hsa-miR-512-3p_st	miRNA	Homo sapiens	AAGUGCUGUCAUAGCUGAGGUC	miRNA-2_0	2010-10-08	Affymetrix Proprietary Database	hsa-miR-512-3p		22
hsa-miR-510_st	23.1105	28.2177	22.9998	19.056	26.11	22.4434	20.4239	21.4556	17.5706	15.3082	16.1043		hsa-miR-510_st	miRNA	Homo sapiens	UACUCAGGAGAGUGGCAAUCAC	miRNA-2_0	2010-10-08	Affymetrix Proprietary Database	hsa-mir-510	X:146353853-146353926 (-)	22
hsa-miR-509-5p_st	21.2332	19.4861	16.913	23.1186	25.1881	14.6873	17.9345	22.5887	21.3786	17.7287	12.4601		hsa-miR-509-5p_st	miRNA	Homo sapiens	UACUGCAGACAGUGGCAAUCA	miRNA-2_0	2010-10-08	Affymetrix Proprietary Database	hsa-miR-509-5p		21
hsa-miR-509-3p_st	162.568	44.2095	57.8019	69.1948	76.4255	37.5249	38.7376	68.9538	45.6608	15.1279	21.9808		hsa-miR-509-3p_st	miRNA	Homo sapiens	UGAUUGGUACGUCUGUGGGUAG	miRNA-2_0	2010-10-08	Affymetrix Proprietary Database	hsa-miR-509-3p		22
hsa-miR-509-3-5p_st	49.9302	24.7412	22.868	21.7708	20.9459	31.7662	27.8547	23.7005	24.6522	17.4199	14.4255		hsa-miR-509-3-5p_st	miRNA	Homo sapiens	UACUGCAGACGUGGCAAUCAUG	miRNA-2_0	2010-10-08	Affymetrix Proprietary Database	hsa-mir-509-3	X:146341170-146341244 (-)	22
hsa-miR-508-5p_st	25.6278	23.4112	19.5114	16.4237	14.7577	10.0131	16.4237	14.3762	15.9849	14.584	14.9815		hsa-miR-508-5p_st	miRNA	Homo sapiens	UACUCCAGAGGGCGUCACUCAUG	miRNA-2_0	2010-10-08	Affymetrix Proprietary Database	hsa-mir-508	X:146318431-146318545 (-)	23
hsa-miR-506_st	19.2076	20.1564	20.4495	23.0242	20.1564	17.8533	15.2241	21.8809	21.1387	20.1564	17.5132		hsa-miR-506_st	miRNA	Homo sapiens	UAAGGCACCCUUCUGAGUAGA	miRNA-2_0	2010-10-08	Affymetrix Proprietary Database	hsa-mir-506	X:146312238-146312361 (-)	21
hsa-miR-505-star_st	216.709	181.499	138.815	144.432	152.659	96.4901	101.901	190.647	151.169	146.91	156.495		hsa-miR-505-star_st	miRNA	Homo sapiens	GGGAGCCAGGAAGUAUUGAUGU	miRNA-2_0	2010-10-08	Affymetrix Proprietary Database	hsa-mir-505	X:139006307-139006390 (-)	22
hsa-miR-505_st	46.4256	22.4669	36.9864	44.9186	36.9077	39.8434	46.2516	33.8292	39.8434	43.4328	59.0812		hsa-miR-505_st	miRNA	Homo sapiens	CGUCAACACUUGCUGGUUUCCU	miRNA-2_0	2010-10-08	Affymetrix Proprietary Database	hsa-mir-505	X:139006307-139006390 (-)	22
hsa-miR-504_st	199.803	82.1616	99.8806	62.3456	126.029	83.5595	89.5485	121.762	106.612	57.1558	90.485		hsa-miR-504_st	miRNA	Homo sapiens	AGACCCUGGUCUGCACUCUAUC	miRNA-2_0	2010-10-08	Affymetrix Proprietary Database	hsa-mir-504	X:137749872-137749954 (-)	22
hsa-miR-503_st	1003.9	792.227	789.766	680.79	666.599	624.995	826.091	794.69	864.579	807.558	810.341		hsa-miR-503_st	miRNA	Homo sapiens	UAGCAGCGGGAACAGUUCUGCAG	miRNA-2_0	2010-10-08	Affymetrix Proprietary Database	hsa-mir-503	X:133680358-133680428 (-)	23
hsa-miR-502-5p_st	32.3591	19.1923	25.3095	23.3984	27.4282	22.522	26.7374	26.7893	26.3904	22.1591	22.9178		hsa-miR-502-5p_st	miRNA	Homo sapiens	AUCCUUGCUAUCUGGGUGCUA	miRNA-2_0	2010-10-08	Affymetrix Proprietary Database	hsa-mir-502	X:49779206-49779291 (+)	21
hsa-miR-502-3p_st	439.836	302.901	240.066	249.538	335.04	252.19	235.757	325.975	329.221	234.308	253.401		hsa-miR-502-3p_st	miRNA	Homo sapiens	AAUGCACCUGGGCAAGGAUUCA	miRNA-2_0	2010-10-08	Affymetrix Proprietary Database	hsa-mir-502	X:49779206-49779291 (+)	22
hsa-miR-501-5p_st	201.827	65.056	91.893	92.3411	117.269	100.428	74.7867	97.9123	99.7057	58.4998	94.4704		hsa-miR-501-5p_st	miRNA	Homo sapiens	AAUCCUUUGUCCCUGGGUGAGA	miRNA-2_0	2010-10-08	Affymetrix Proprietary Database	hsa-mir-501	X:49774330-49774413 (+)	22
hsa-miR-501-3p_st	238.866	186.879	153.924	121.546	178.719	111.128	126.2	152.53	147.99	126.123	169.42		hsa-miR-501-3p_st	miRNA	Homo sapiens	AAUGCACCCGGGCAAGGAUUCU	miRNA-2_0	2010-10-08	Affymetrix Proprietary Database	hsa-mir-501	X:49774330-49774413 (+)	22
hsa-miR-500-star_st	464.05	275.696	240.97	244.174	316.849	243.75	244.467	336.489	340.148	238.375	265.409		hsa-miR-500-star_st	miRNA	Homo sapiens	AUGCACCUGGGCAAGGAUUCUG	miRNA-2_0	2010-10-08	Affymetrix Proprietary Database	hsa-mir-500	X:49773039-49773122 (+)	22
hsa-miR-500_st	368.136	221.841	200.386	202.037	253.822	146.918	194.446	236.994	187.077	132.89	189.1		hsa-miR-500_st	miRNA	Homo sapiens	UAAUCCUUGCUACCUGGGUGAGA	miRNA-2_0	2010-10-08	Affymetrix Proprietary Database	hsa-mir-500	X:49773039-49773122 (+)	23
hsa-miR-499-5p_st	208.78	238.691	548.935	360.01	312.428	460.009	326.661	442.477	405.285	205.538	546.058		hsa-miR-499-5p_st	miRNA	Homo sapiens	UUAAGACUUGCAGUGAUGUUU	miRNA-2_0	2010-10-08	Affymetrix Proprietary Database	hsa-mir-499	20:33578179-33578300 (+)	21
hsa-miR-499-3p_st	20.3048	22.0117	20.4697	19.811	13.5328	18.989	20.3048	19.1916	18.7679	21.0255	22.9178		hsa-miR-499-3p_st	miRNA	Homo sapiens	AACAUCACAGCAAGUCUGUGCU	miRNA-2_0	2010-10-08	Affymetrix Proprietary Database	hsa-mir-499	20:33578179-33578300 (+)	22
hsa-miR-498_st	20.3048	14.4244	20.8816	23.1106	34.7504	23.6779	21.4556	23.9603	14.9311	19.4111	16.5433		hsa-miR-498_st	miRNA	Homo sapiens	UUUCAAGCCAGGGGGCGUUUUUC	miRNA-2_0	2010-10-08	Affymetrix Proprietary Database	hsa-mir-498	19:54177451-54177574 (+)	23
hsa-miR-497_st	106.455	73.8719	87.3429	66.3231	70.5266	63.0639	83.34	77.8799	91.9532	214.339	273.548		hsa-miR-497_st	miRNA	Homo sapiens	CAGCAGCACACUGUGGUUUGU	miRNA-2_0	2010-10-08	Affymetrix Proprietary Database	hsa-mir-497	17:6921230-6921341 (-)	21
hsa-miR-496_st	18.7535	19.256	21.3957	19.481	20.4125	16.4294	20.0164	18.8397	19.6838	17.2603	15.9357		hsa-miR-496_st	miRNA	Homo sapiens	UGAGUAUUACAUGGCCAAUCUC	miRNA-2_0	2010-10-08	Affymetrix Proprietary Database	hsa-mir-496	14:101526910-101527011 (+)	22
hsa-miR-495_st	181.518	96.0161	176.668	202.167	219.323	172.542	176.668	117.493	187.915	140.264	220.163		hsa-miR-495_st	miRNA	Homo sapiens	AAACAAACAUGGUGCACUUCUU	miRNA-2_0	2010-10-08	Affymetrix Proprietary Database	hsa-mir-495	14:101500092-101500173 (+)	22
hsa-miR-494_st	1072.13	968.513	917.443	981.219	1056.1	966.865	1124.73	734.361	1005.79	1167.75	761.283		hsa-miR-494_st	miRNA	Homo sapiens	UGAAACAUACACGGGAAACCUC	miRNA-2_0	2010-10-08	Affymetrix Proprietary Database	hsa-mir-494	14:101495971-101496051 (+)	22
hsa-miR-493-star_st	38.8804	28.4192	52.6656	50.4751	33.7954	35.6599	65.9712	40.1686	61.5229	70.9646	53.6315		hsa-miR-493-star_st	miRNA	Homo sapiens	UUGUACAUGGUAGGCUUUCAUU	miRNA-2_0	2010-10-08	Affymetrix Proprietary Database	hsa-mir-493	14:101335397-101335485 (+)	22
hsa-miR-493_st	168.794	146.921	138.907	146.921	115.667	147.529	149.846	136.313	195.989	144.164	142.444		hsa-miR-493_st	miRNA	Homo sapiens	UGAAGGUCUACUGUGUGCCAGG	miRNA-2_0	2010-10-08	Affymetrix Proprietary Database	hsa-mir-493	14:101335397-101335485 (+)	22
hsa-miR-491-5p_st	180.885	146.297	136.314	129.346	109.22	53.8619	107.823	165.355	124.76	81.9019	124.208		hsa-miR-491-5p_st	miRNA	Homo sapiens	AGUGGGGAACCCUUCCAUGAGG	miRNA-2_0	2010-10-08	Affymetrix Proprietary Database	hsa-mir-491	9:20716104-20716187 (+)	22
hsa-miR-490-5p_st	516.006	552.859	447.287	377.604	455.706	204.732	368.271	436.785	460.91	367.227	210.166		hsa-miR-490-5p_st	miRNA	Homo sapiens	CCAUGGAUCUCCAGGUGGGU	miRNA-2_0	2010-10-08	Affymetrix Proprietary Database	hsa-mir-490	7:136587914-136588041 (+)	20
hsa-miR-490-3p_st	146.57	221.136	166.94	111.488	110	89.0836	160.001	195.86	174.572	246.215	151.946		hsa-miR-490-3p_st	miRNA	Homo sapiens	CAACCUGGAGGACUCCAUGCUG	miRNA-2_0	2010-10-08	Affymetrix Proprietary Database	hsa-mir-490	7:136587914-136588041 (+)	22
hsa-miR-489_st	16.203	35.4501	25.034	23.1338	28.4724	22.9918	24.2797	19.626	16.386	17.6531	22.0028		hsa-miR-489_st	miRNA	Homo sapiens	GUGACAUCACAUAUACGGCAGC	miRNA-2_0	2010-10-08	Affymetrix Proprietary Database	hsa-mir-489	7:93113248-93113331 (-)	22
hsa-miR-488-star_st	11.7781	34.412	15.9083	20.8907	21.0743	16.7978	15.6779	17.9914	21.1941	18.1845	18.1845		hsa-miR-488-star_st	miRNA	Homo sapiens	CCCAGAUAAUGGCACUCUCAA	miRNA-2_0	2010-10-08	Affymetrix Proprietary Database	hsa-mir-488	1:176998499-176998581 (-)	21
hsa-miR-487b_st	1462.53	1108.1	916.764	1121.96	1200.8	1268.59	1509.85	854.65	1126.05	935.521	942.402		hsa-miR-487b_st	miRNA	Homo sapiens	AAUCGUACAGGGUCAUCCACUU	miRNA-2_0	2010-10-08	Affymetrix Proprietary Database	hsa-mir-487b	14:101512792-101512875 (+)	22
hsa-miR-487a_st	303.216	239.543	234.726	280.558	292.848	321.065	372.026	173.994	279.692	224.665	176.962		hsa-miR-487a_st	miRNA	Homo sapiens	AAUCAUACAGGGACAUCCAGUU	miRNA-2_0	2010-10-08	Affymetrix Proprietary Database	hsa-mir-487a	14:101518783-101518862 (+)	22
hsa-miR-486-5p_st	714.537	209.297	184.64	624.326	401.139	731.357	521.326	721.681	451.971	1221.17	891.193		hsa-miR-486-5p_st	miRNA	Homo sapiens	UCCUGUACUGAGCUGCCCCGAG	miRNA-2_0	2010-10-08	Affymetrix Proprietary Database	hsa-mir-486	8:41517959-41518026 (-)	22
hsa-miR-486-3p_st	46.8386	36.5684	43.7548	49.3902	48.8974	46.4184	49.65	77.8922	60.9065	85.5512	89.3712		hsa-miR-486-3p_st	miRNA	Homo sapiens	CGGGGCAGCUCAGUACAGGAU	miRNA-2_0	2010-10-08	Affymetrix Proprietary Database	hsa-mir-486	8:41517959-41518026 (-)	21
hsa-miR-485-5p_st	90.0677	53.915	70.7291	62.5658	64.1644	104.742	87.724	86.8272	111.774	78.7621	88.5876		hsa-miR-485-5p_st	miRNA	Homo sapiens	AGAGGCUGGCCGUGAUGAAUUC	miRNA-2_0	2010-10-08	Affymetrix Proprietary Database	hsa-mir-485	14:101521756-101521828 (+)	22
hsa-miR-485-3p_st	44.4611	32.9802	38.5457	26.1929	29.4653	21.0003	48.7712	26.7795	32.1098	34.5743	36.7572		hsa-miR-485-3p_st	miRNA	Homo sapiens	GUCAUACACGGCUCUCCUCUCU	miRNA-2_0	2010-10-08	Affymetrix Proprietary Database	hsa-mir-485	14:101521756-101521828 (+)	22
hsa-miR-484_st	78.4968	61.7449	61.6125	37.0734	49.1181	30.9737	55.203	55.4292	49.2376	59.0786	69.7955		hsa-miR-484_st	miRNA	Homo sapiens	UCAGGCUCAGUCCCCUCCCGAU	miRNA-2_0	2010-10-08	Affymetrix Proprietary Database	hsa-mir-484	16:15737151-15737229 (+)	22
hsa-miR-483-5p_st	61.6922	55.9014	71.9861	62.5658	47.6985	91.1991	71.7674	158.678	105.986	144.98	135.526		hsa-miR-483-5p_st	miRNA	Homo sapiens	AAGACGGGAGGAAAGAAGGGAG	miRNA-2_0	2010-10-08	Affymetrix Proprietary Database	hsa-mir-483	11:2155364-2155439 (-)	22
hsa-miR-483-3p_st	14.1784	21.3998	21.05	19.4779	23.3184	22.09	24.1091	21.3791	20.7203	27.5171	27.7062		hsa-miR-483-3p_st	miRNA	Homo sapiens	UCACUCCUCUCCUCCCGUCUU	miRNA-2_0	2010-10-08	Affymetrix Proprietary Database	hsa-mir-483	11:2155364-2155439 (-)	21
hsa-miR-466_st	24.5509	66.0186	21.2453	20.8579	21.2453	16.2341	22.1568	21.2858	20.1421	18.3872	19.1178		hsa-miR-466_st	miRNA	Homo sapiens	AUACACAUACACGCAACACACAU	miRNA-2_0	2010-10-08	Affymetrix Proprietary Database	hsa-mir-466	3:31203196-31203279 (-)	23
hsa-miR-455-5p_st	76.0493	66.4985	84.2346	99.9606	65.9772	147.585	176.534	60.4374	97.3607	145.731	105.645		hsa-miR-455-5p_st	miRNA	Homo sapiens	UAUGUGCCUUUGGACUACAUCG	miRNA-2_0	2010-10-08	Affymetrix Proprietary Database	hsa-mir-455	9:116971714-116971809 (+)	22
hsa-miR-455-3p_st	2117.35	2609.49	1517.96	1833.31	2145.49	2463.62	2549.32	1711.27	2245.1	1720.68	1441.29		hsa-miR-455-3p_st	miRNA	Homo sapiens	GCAGUCCAUGGGCAUAUACAC	miRNA-2_0	2010-10-08	Affymetrix Proprietary Database	hsa-mir-455	9:116971714-116971809 (+)	21
hsa-miR-454_st	76.4664	55.7775	101.672	99.8854	93.6199	64.2132	99.1806	83.8996	86.7658	84.889	115.43		hsa-miR-454_st	miRNA	Homo sapiens	UAGUGCAAUAUUGCUUAUAGGGU	miRNA-2_0	2010-10-08	Affymetrix Proprietary Database	hsa-mir-454	17:57215119-57215233 (-)	23
hsa-miR-452_st	36.6991	22.6361	110.552	41.0541	40.0251	53.47	72.0384	57.7597	95.4559	102.654	134.717		hsa-miR-452_st	miRNA	Homo sapiens	AACUGUUUGCAGAGGAAACUGA	miRNA-2_0	2010-10-08	Affymetrix Proprietary Database	hsa-mir-452	X:151128100-151128184 (-)	22
hsa-miR-451_st	188.925	81.5699	108.113	405.303	293.675	297.233	347.253	223.538	130.322	1051.68	288.912		hsa-miR-451_st	miRNA	Homo sapiens	AAACCGUUACCAUUACUGAGUU	miRNA-2_0	2010-10-08	Affymetrix Proprietary Database	hsa-mir-451	17:27188387-27188458 (-)	22
hsa-miR-450b-5p_st	17.5217	17.8781	22.5296	18.1549	12.9486	21.7312	17.8781	24.1504	17.6538	11.7407	16.0911		hsa-miR-450b-5p_st	miRNA	Homo sapiens	UUUUGCAAUAUGUUCCUGAAUA	miRNA-2_0	2010-10-08	Affymetrix Proprietary Database	hsa-mir-450b	X:133674215-133674292 (-)	22
hsa-miR-450a_st	13.5335	17.5941	16.5879	12.8538	17.5941	11.1844	20.7879	22.2129	14.9141	18.7083	18.4276		hsa-miR-450a_st	miRNA	Homo sapiens	UUUUGCGAUGUGUUCCUAAUAU	miRNA-2_0	2010-10-08	Affymetrix Proprietary Database	hsa-miR-450a		22
hsa-miR-449b-star_st	16.4125	100.257	20.1947	21.4281	14.5439	17.2979	19.954	19.954	24.3029	17.3356	15.762		hsa-miR-449b-star_st	miRNA	Homo sapiens	CAGCCACAACUACCCUGCCACU	miRNA-2_0	2010-10-08	Affymetrix Proprietary Database	hsa-mir-449b	5:54466474-54466570 (-)	22
hsa-miR-4330_st	15.2365	21.8779	17.9274	13.4215	10.1167	14.195	16.0989	12.8987	15.2521	16.441	11.2906		hsa-miR-4330_st	miRNA	Homo sapiens	CCUCAGAUCAGAGCCUUGC	miRNA-2_0	2010-10-08	Affymetrix Proprietary Database	hsa-mir-4330	X:150336694-150336798 (+)	19
hsa-miR-433_st	324.638	192.396	150.526	181.831	197.012	255.332	197.012	227.719	234.17	135.833	147.746		hsa-miR-433_st	miRNA	Homo sapiens	AUCAUGAUGGGCUCCUCGGUGU	miRNA-2_0	2010-10-08	Affymetrix Proprietary Database	hsa-mir-433	14:101348223-101348315 (+)	22
hsa-miR-4329_st	35.6063	60.3608	37.038	40.5891	39.0695	44.2272	39.4821	31.1919	36.0928	39.1261	53.6368		hsa-miR-4329_st	miRNA	Homo sapiens	CCUGAGACCCUAGUUCCAC	miRNA-2_0	2010-10-08	Affymetrix Proprietary Database	hsa-mir-4329	X:112023946-112024016 (-)	19
hsa-miR-4328_st	14.1086	20.7884	13.6658	13.904	12.0804	11.9504	15.0135	12.5318	13.904	13.904	12.3962		hsa-miR-4328_st	miRNA	Homo sapiens	CCAGUUUUCCCAGGAUU	miRNA-2_0	2010-10-08	Affymetrix Proprietary Database	hsa-mir-4328	X:78156691-78156746 (-)	17
hsa-miR-4327_st	12.9657	13.8782	17.6311	18.9591	22.09	19.4173	24.4626	16.0098	26.276	16.2272	16.2354		hsa-miR-4327_st	miRNA	Homo sapiens	GGCUUGCAUGGGGGACUGG	miRNA-2_0	2010-10-08	Affymetrix Proprietary Database	hsa-mir-4327	21:31747612-31747696 (-)	19
hsa-miR-4326_st	13.5335	24.9128	18.8551	15.182	15.3423	18.1109	13.675	17.6234	14.0622	21.5511	16.8392		hsa-miR-4326_st	miRNA	Homo sapiens	UGUUCCUCUGUCUCCCAGAC	miRNA-2_0	2010-10-08	Affymetrix Proprietary Database	hsa-mir-4326	20:61918160-61918218 (+)	20
hsa-miR-4325_st	20.3048	12.2656	13.4121	15.7216	17.0172	17.1552	15.7521	22.9017	12.6493	15.1935	16.7582		hsa-miR-4325_st	miRNA	Homo sapiens	UUGCACUUGUCUCAGUGA	miRNA-2_0	2010-10-08	Affymetrix Proprietary Database	hsa-mir-4325	20:55896558-55896647 (-)	18
hsa-miR-4324_st	24.8979	52.7607	43.1472	40.1245	42.6725	25.1511	54.8521	44.7004	38.7625	25.7753	28.9673		hsa-miR-4324_st	miRNA	Homo sapiens	CCCUGAGACCCUAACCUUAA	miRNA-2_0	2010-10-08	Affymetrix Proprietary Database	hsa-mir-4324	19:49812054-49812125 (-)	20
hsa-miR-4323_st	17.7995	33.5937	19.3198	24.2073	16.2692	19.5347	19.8388	19.6716	18.0254	15.5117	19.2142		hsa-miR-4323_st	miRNA	Homo sapiens	CAGCCCCACAGCCUCAGA	miRNA-2_0	2010-10-08	Affymetrix Proprietary Database	hsa-mir-4323	19:42637597-42637665 (-)	18
hsa-miR-432_st	1477.96	1301.29	800.93	968.864	1095.82	901.359	930.045	910.531	1037.43	780.907	694.319		hsa-miR-432_st	miRNA	Homo sapiens	UCUUGGAGUAGGUCAUUGGGUGG	miRNA-2_0	2010-10-08	Affymetrix Proprietary Database	hsa-mir-432	14:101350820-101350913 (+)	23
hsa-miR-431-star_st	54.3812	38.1816	35.7172	50.7326	37.1823	32.4308	50.2685	44.4925	52.5236	24.9142	42.9387		hsa-miR-431-star_st	miRNA	Homo sapiens	CAGGUCGUCUUGCAGGGCUUCU	miRNA-2_0	2010-10-08	Affymetrix Proprietary Database	hsa-mir-431	14:101347344-101347457 (+)	22
hsa-miR-4319_st	17.5956	47.499	18.0281	15.4081	17.538	9.74749	16.7684	25.944	15.8755	20.1529	16.9639		hsa-miR-4319_st	miRNA	Homo sapiens	UCCCUGAGCAAAGCCAC	miRNA-2_0	2010-10-08	Affymetrix Proprietary Database	hsa-mir-4319	18:42550047-42550131 (-)	17
hsa-miR-4317_st	31.9031	24.0007	27.7033	29.9382	29.8209	27.557	33.1283	32.6158	36.0449	28.1933	44.867		hsa-miR-4317_st	miRNA	Homo sapiens	ACAUUGCCAGGGAGUUU	miRNA-2_0	2010-10-08	Affymetrix Proprietary Database	hsa-mir-4317	18:6374360-6374424 (-)	17
hsa-miR-4316_st	18.3838	19.3587	24.9654	23.0418	21.422	16.3002	22.9472	20.0856	18.6608	22.4321	18.8179		hsa-miR-4316_st	miRNA	Homo sapiens	GGUGAGGCUAGCUGGUG	miRNA-2_0	2010-10-08	Affymetrix Proprietary Database	hsa-mir-4316	17:75393066-75393136 (-)	17
hsa-miR-4314_st	16.0977	15.2292	17.8094	18.579	13.3324	20.5578	18.1805	22.2461	18.1805	18.0972	18.1805		hsa-miR-4314_st	miRNA	Homo sapiens	CUCUGGGAAAUGGGACAG	miRNA-2_0	2010-10-08	Affymetrix Proprietary Database	hsa-mir-4314	17:7991374-7991465 (+)	18
hsa-miR-4312_st	21.68	19.1923	21.1688	18.1059	18.9398	20.238	19.6694	21.5229	17.0067	17.7852	14.7758		hsa-miR-4312_st	miRNA	Homo sapiens	GGCCUUGUUCCUGUCCCCA	miRNA-2_0	2010-10-08	Affymetrix Proprietary Database	hsa-mir-4312	15:69094189-69094264 (-)	19
hsa-miR-4310_st	16.3028	26.8466	22.7807	17.952	18.7957	17.952	17.952	16.7745	11.3089	15.5321	10.7111		hsa-miR-4310_st	miRNA	Homo sapiens	GCAGCAUUCAUGUCCC	miRNA-2_0	2010-10-08	Affymetrix Proprietary Database	hsa-mir-4310	15:42158693-42158749 (-)	16
hsa-miR-431_st	263.794	149.583	102.426	130.762	139.672	138.619	144.136	149.275	147.554	60.9501	111.316		hsa-miR-431_st	miRNA	Homo sapiens	UGUCUUGCAGGCCGUCAUGCA	miRNA-2_0	2010-10-08	Affymetrix Proprietary Database	hsa-mir-431	14:101347344-101347457 (+)	21
hsa-miR-4306_st	37.5512	37.7323	46.5784	50.707	50.2862	50.2862	51.671	59.0363	49.715	100.452	62.577		hsa-miR-4306_st	miRNA	Homo sapiens	UGGAGAGAAAGGCAGUA	miRNA-2_0	2010-10-08	Affymetrix Proprietary Database	hsa-mir-4306	13:100295313-100295403 (+)	17
hsa-miR-4305_st	17.2285	45.7319	12.2962	15.4777	15.4724	14.7762	17.2285	15.7174	18.0812	16.3329	20.1666		hsa-miR-4305_st	miRNA	Homo sapiens	CCUAGACACCUCCAGUUC	miRNA-2_0	2010-10-08	Affymetrix Proprietary Database	hsa-mir-4305	13:40238171-40238272 (-)	18
hsa-miR-4304_st	19.3199	30.0362	24.3731	17.7852	18.9404	17.2797	21.8683	15.7317	17.0782	15.6842	12.3631		hsa-miR-4304_st	miRNA	Homo sapiens	CCGGCAUGUCCAGGGCA	miRNA-2_0	2010-10-08	Affymetrix Proprietary Database	hsa-mir-4304	12:123495214-123495275 (-)	17
hsa-miR-4301_st	16.2809	19.1923	16.8128	14.3695	15.1774	14.9428	15.8818	15.029	14.3215	19.577	16.8335		hsa-miR-4301_st	miRNA	Homo sapiens	UCCCACUACUUCACUUGUGA	miRNA-2_0	2010-10-08	Affymetrix Proprietary Database	hsa-mir-4301	11:113320745-113320810 (-)	20
hsa-miR-4299_st	25.2112	114.576	112.249	108.077	128.351	33.4287	76.9654	58.3957	52.7514	149.665	86.3082		hsa-miR-4299_st	miRNA	Homo sapiens	GCUGGUGACAUGAGAGGC	miRNA-2_0	2010-10-08	Affymetrix Proprietary Database	hsa-mir-4299	11:11678198-11678269 (-)	18
hsa-miR-4298_st	1215.37	1725.6	1186.64	591.087	1405.89	1212.79	794.894	2078.31	1056.49	192.129	537.209		hsa-miR-4298_st	miRNA	Homo sapiens	CUGGGACAGGAGGAGGAGGCAG	miRNA-2_0	2010-10-08	Affymetrix Proprietary Database	hsa-mir-4298	11:1880694-1880766 (-)	22
hsa-miR-4294_st	13.1397	21.4194	24.1252	17.952	15.8038	13.7366	18.0576	21.1943	17.952	15.4618	15.7134		hsa-miR-4294_st	miRNA	Homo sapiens	GGGAGUCUACAGCAGGG	miRNA-2_0	2010-10-08	Affymetrix Proprietary Database	hsa-mir-4294	10:50193557-50193632 (-)	17
hsa-miR-4293_st	16.8831	21.0757	14.7416	11.3903	16.462	23.6823	12.9691	15.7526	19.9412	20.8198	15.4405		hsa-miR-4293_st	miRNA	Homo sapiens	CAGCCUGACAGGAACAG	miRNA-2_0	2010-10-08	Affymetrix Proprietary Database	hsa-mir-4293	10:14425199-14425276 (-)	17
hsa-miR-4291_st	13.5335	22.1845	10.7098	18.5559	14.0082	14.9815	13.0735	15.7317	16.3109	13.8743	14.9815		hsa-miR-4291_st	miRNA	Homo sapiens	UUCAGCAGGAACAGCU	miRNA-2_0	2010-10-08	Affymetrix Proprietary Database	hsa-mir-4291	9:96581639-96581703 (+)	16
hsa-miR-4290_st	17.8434	21.8779	17.4531	19.4888	16.5035	18.348	14.6826	17.4531	15.6883	14.4411	18.8179		hsa-miR-4290_st	miRNA	Homo sapiens	UGCCCUCCUUUCUUCCCUC	miRNA-2_0	2010-10-08	Affymetrix Proprietary Database	hsa-mir-4290	9:92785723-92785817 (-)	19
hsa-miR-4289_st	22.1729	16.7424	18.5364	20.5323	14.0843	11.9504	19.1845	24.8136	16.3247	18.2207	20.1812		hsa-miR-4289_st	miRNA	Homo sapiens	GCAUUGUGCAGGGCUAUCA	miRNA-2_0	2010-10-08	Affymetrix Proprietary Database	hsa-mir-4289	9:91360751-91360820 (-)	19
hsa-miR-4286_st	204.654	734.08	598.369	588.044	584.059	272.952	321.003	302.405	343.314	219.17	418.298		hsa-miR-4286_st	miRNA	Homo sapiens	ACCCCACUCCUGGUACC	miRNA-2_0	2010-10-08	Affymetrix Proprietary Database	hsa-mir-4286	8:10524488-10524580 (+)	17
hsa-miR-4284_st	257.228	941.355	941.915	665.156	425.406	261.307	505.119	476.152	314.71	693.629	462.17		hsa-miR-4284_st	miRNA	Homo sapiens	GGGCUCACAUCACCCCAU	miRNA-2_0	2010-10-08	Affymetrix Proprietary Database	hsa-mir-4284	7:73125647-73125727 (+)	18
hsa-miR-4281_st	176.167	378.803	339.805	496.227	518.88	555.751	336.49	387.054	316.05	387.757	166.923		hsa-miR-4281_st	miRNA	Homo sapiens	GGGUCCCGGGGAGGGGGG	miRNA-2_0	2010-10-08	Affymetrix Proprietary Database	hsa-mir-4281	5:176056440-176056501 (-)	18
hsa-miR-4275_st	21.6246	34.66	25.2444	16.5771	22.8249	24.7172	15.7306	17.8537	13.7497	13.0916	19.7366		hsa-miR-4275_st	miRNA	Homo sapiens	CCAAUUACCACUUCUUU	miRNA-2_0	2010-10-08	Affymetrix Proprietary Database	hsa-mir-4275	4:28821204-28821290 (+)	17
hsa-miR-4274_st	21.9301	18.9718	20.5236	16.0794	24.9262	20.7925	24.9602	18.5181	24.9098	19.4905	13.1808		hsa-miR-4274_st	miRNA	Homo sapiens	CAGCAGUCCCUCCCCCUG	miRNA-2_0	2010-10-08	Affymetrix Proprietary Database	hsa-mir-4274	4:7461755-7461845 (+)	18
hsa-miR-4272_st	13.7555	15.2292	15.1019	18.9103	14.2399	18.3059	17.5301	15.2292	12.1147	17.3858	14.6957		hsa-miR-4272_st	miRNA	Homo sapiens	CAUUCAACUAGUGAUUGU	miRNA-2_0	2010-10-08	Affymetrix Proprietary Database	hsa-mir-4272	3:67275888-67275951 (+)	18
hsa-miR-4271_st	15.5515	14.2662	21.8978	22.3522	22.1019	11.9504	26.2968	21.8978	23.0252	23.0612	23.5704		hsa-miR-4271_st	miRNA	Homo sapiens	GGGGGAAGAAAAGGUGGGG	miRNA-2_0	2010-10-08	Affymetrix Proprietary Database	hsa-mir-4271	3:49311553-49311619 (+)	19
hsa-miR-4270_st	216.75	226.03	260.154	275.827	344.712	335.533	236.07	236.009	237.902	231.867	153.138		hsa-miR-4270_st	miRNA	Homo sapiens	UCAGGGAGUCAGGGGAGGGC	miRNA-2_0	2010-10-08	Affymetrix Proprietary Database	hsa-mir-4270	3:15537746-15537815 (-)	20
hsa-miR-4269_st	30.8042	53.8535	67.221	92.2759	55.9766	28.3587	60.159	37.5864	57.7054	70.9646	45.4109		hsa-miR-4269_st	miRNA	Homo sapiens	GCAGGCACAGACAGCCCUGGC	miRNA-2_0	2010-10-08	Affymetrix Proprietary Database	hsa-mir-4269	2:240227157-240227240 (+)	21
hsa-miR-4267_st	13.4675	20.3573	15.0663	13.5415	14.9863	16.7286	14.6229	16.0931	14.1622	14.9863	17.8027		hsa-miR-4267_st	miRNA	Homo sapiens	UCCAGCUCGGUGGCAC	miRNA-2_0	2010-10-08	Affymetrix Proprietary Database	hsa-mir-4267	2:110827538-110827619 (-)	16
hsa-miR-4266_st	22.1241	13.9187	12.7865	18.9963	16.0328	15.9902	9.28685	23.7813	15.021	20.3079	18.2943		hsa-miR-4266_st	miRNA	Homo sapiens	CUAGGAGGCCUUGGCC	miRNA-2_0	2010-10-08	Affymetrix Proprietary Database	hsa-mir-4266	2:109930027-109930081 (-)	16
hsa-miR-4262_st	16.2193	21.1922	14.2082	11.8265	18.888	16.3801	14.2278	16.73	16.3801	17.3213	16.3801		hsa-miR-4262_st	miRNA	Homo sapiens	GACAUUCAGACUACCUG	miRNA-2_0	2010-10-08	Affymetrix Proprietary Database	hsa-mir-4262	2:11977059-11977112 (-)	17
hsa-miR-4261_st	17.5059	44.044	26.5886	20.4674	19.3733	26.045	22.9472	18.1248	20.5387	16.095	20.564		hsa-miR-4261_st	miRNA	Homo sapiens	AGGAAACAGGGACCCA	miRNA-2_0	2010-10-08	Affymetrix Proprietary Database	hsa-mir-4261	2:10332740-10332797 (-)	16
hsa-miR-425-star_st	141.822	126.864	125.292	97.9329	94.4887	88.6072	115.503	157.169	140.047	85.327	144.705		hsa-miR-425-star_st	miRNA	Homo sapiens	AUCGGGAAUGUCGUGUCCGCCC	miRNA-2_0	2010-10-08	Affymetrix Proprietary Database	hsa-mir-425	3:49057581-49057667 (-)	22
hsa-miR-4258_st	19.8465	14.7963	22.1769	21.5771	18.0068	26.2419	14.8277	20.8923	16.6841	17.9243	16.7724		hsa-miR-4258_st	miRNA	Homo sapiens	CCCCGCCACCGCCUUGG	miRNA-2_0	2010-10-08	Affymetrix Proprietary Database	hsa-mir-4258	1:154948169-154948259 (+)	17
hsa-miR-4257_st	17.3012	27.4116	29.525	25.5341	27.2591	18.7707	22.9809	16.5898	21.5775	21.5775	15.7863		hsa-miR-4257_st	miRNA	Homo sapiens	CCAGAGGUGGGGACUGAG	miRNA-2_0	2010-10-08	Affymetrix Proprietary Database	hsa-mir-4257	1:150524405-150524490 (+)	18
hsa-miR-4255_st	12.2456	11.3938	16.6342	15.5189	14.48	13.063	14.5478	12.8055	16.0405	19.5459	12.4137		hsa-miR-4255_st	miRNA	Homo sapiens	CAGUGUUCAGAGAUGGA	miRNA-2_0	2010-10-08	Affymetrix Proprietary Database	hsa-mir-4255	1:37627164-37627235 (+)	17
hsa-miR-4254_st	18.523	31.0058	15.1774	16.9659	16.9659	13.3371	15.2523	16.6397	16.6559	18.9327	16.9659		hsa-miR-4254_st	miRNA	Homo sapiens	GCCUGGAGCUACUCCACCAUCUC	miRNA-2_0	2010-10-08	Affymetrix Proprietary Database	hsa-mir-4254	1:32224261-32224336 (-)	23
hsa-miR-4253_st	20.965	18.3206	26.6403	32.6345	29.1163	24.0937	28.947	26.919	29.297	31.4985	20.4907		hsa-miR-4253_st	miRNA	Homo sapiens	AGGGCAUGUCCAGGGGGU	miRNA-2_0	2010-10-08	Affymetrix Proprietary Database	hsa-mir-4253	1:23189652-23189719 (-)	18
hsa-miR-4252_st	16.8634	23.7192	17.6236	11.8486	13.3983	16.5966	13.6633	17.013	16.8634	18.6637	16.8634		hsa-miR-4252_st	miRNA	Homo sapiens	GGCCACUGAGUCAGCACCA	miRNA-2_0	2010-10-08	Affymetrix Proprietary Database	hsa-mir-4252	1:6489894-6489956 (-)	19
hsa-miR-425_st	1271.95	822.092	715.085	680.601	726.31	633.238	875.333	650.567	676.848	710.038	620.247		hsa-miR-425_st	miRNA	Homo sapiens	AAUGACACGAUCACUCCCGUUGA	miRNA-2_0	2010-10-08	Affymetrix Proprietary Database	hsa-mir-425	3:49057581-49057667 (-)	23
hsa-miR-424-star_st	587.791	390.401	377.938	343.479	327.654	453.844	441.533	514.04	640.738	479.236	523.351		hsa-miR-424-star_st	miRNA	Homo sapiens	CAAAACGUGAGGCGCUGCUAU	miRNA-2_0	2010-10-08	Affymetrix Proprietary Database	hsa-mir-424	X:133680644-133680741 (-)	21
hsa-miR-424_st	50.3645	63.0292	105.251	75.2867	83.0486	88.0857	80.4444	119.165	84.4337	104.174	100.765		hsa-miR-424_st	miRNA	Homo sapiens	CAGCAGCAAUUCAUGUUUUGAA	miRNA-2_0	2010-10-08	Affymetrix Proprietary Database	hsa-mir-424	X:133680644-133680741 (-)	22
hsa-miR-423-5p_st	362.761	336.882	234.088	249.177	232.792	208.283	211.921	411.595	335.187	293.192	260.519		hsa-miR-423-5p_st	miRNA	Homo sapiens	UGAGGGGCAGAGAGCGAGACUUU	miRNA-2_0	2010-10-08	Affymetrix Proprietary Database	hsa-mir-423	17:28444097-28444190 (+)	23
hsa-miR-423-3p_st	1144.35	997.737	853.068	718.448	674.524	673.354	769.074	1179.62	812.699	514.312	828.63		hsa-miR-423-3p_st	miRNA	Homo sapiens	AGCUCGGUCUGAGGCCCCUCAGU	miRNA-2_0	2010-10-08	Affymetrix Proprietary Database	hsa-mir-423	17:28444097-28444190 (+)	23
hsa-miR-422a_st	627.833	338.492	1321.92	926.106	620.265	1263.98	843.803	1028.26	1455.35	671.091	3814.6		hsa-miR-422a_st	miRNA	Homo sapiens	ACUGGACUUAGGGUCAGAAGGC	miRNA-2_0	2010-10-08	Affymetrix Proprietary Database	hsa-mir-422a	15:64163129-64163218 (-)	22
hsa-miR-421_st	1341.31	840.626	641.342	687.165	1051.99	411.62	611.051	530.038	489	314.776	330.8		hsa-miR-421_st	miRNA	Homo sapiens	AUCAACAGACAUUAAUUGGGCGC	miRNA-2_0	2010-10-08	Affymetrix Proprietary Database	hsa-mir-421	X:73438212-73438296 (-)	23
hsa-miR-412_st	18.9696	27.4523	21.05	12.3009	18.2329	18.6775	15.1135	12.6104	14.676	18.7125	20.4787		hsa-miR-412_st	miRNA	Homo sapiens	ACUUCACCUGGUCCACUAGCCGU	miRNA-2_0	2010-10-08	Affymetrix Proprietary Database	hsa-mir-412	14:101531784-101531874 (+)	23
hsa-miR-411-star_st	64.7135	63.464	55.4531	61.1061	63.464	63.464	69.5725	47.1137	68.2523	46.1066	97.9672		hsa-miR-411-star_st	miRNA	Homo sapiens	UAUGUAACACGGUCCACUAACC	miRNA-2_0	2010-10-08	Affymetrix Proprietary Database	hsa-mir-411	14:101489662-101489757 (+)	22
hsa-miR-411_st	181.182	131.02	187.136	172.53	154.15	213.709	255.065	146.584	217.445	218.927	337.852		hsa-miR-411_st	miRNA	Homo sapiens	UAGUAGACCGUAUAGCGUACG	miRNA-2_0	2010-10-08	Affymetrix Proprietary Database	hsa-mir-411	14:101489662-101489757 (+)	21
hsa-miR-410_st	59.0662	45.1891	48.6884	53.4266	47.5859	71.456	66.221	27.8901	43.8587	73.8375	55.7951		hsa-miR-410_st	miRNA	Homo sapiens	AAUAUAACACAGAUGGCCUGU	miRNA-2_0	2010-10-08	Affymetrix Proprietary Database	hsa-mir-410	14:101532249-101532328 (+)	21
hsa-miR-409-5p_st	253.137	175.714	173.793	158.114	145.802	195.155	207.072	178.836	199.972	128.071	167.37		hsa-miR-409-5p_st	miRNA	Homo sapiens	AGGUUACCCGAGCAACUUUGCAU	miRNA-2_0	2010-10-08	Affymetrix Proprietary Database	hsa-mir-409	14:101531637-101531715 (+)	23
hsa-miR-409-3p_st	1119.74	996.423	897.29	975.017	886.269	947.757	922.667	901.187	1012.74	516.569	491.075		hsa-miR-409-3p_st	miRNA	Homo sapiens	GAAUGUUGCUCGGUGAACCCCU	miRNA-2_0	2010-10-08	Affymetrix Proprietary Database	hsa-mir-409	14:101531637-101531715 (+)	22
hsa-miR-384_st	14.3922	13.2931	14.5943	14.4713	14.5396	12.4609	13.069	17.6438	14.4861	14.1852	21.5229		hsa-miR-384_st	miRNA	Homo sapiens	AUUCCUAGAAAUUGUUCAUA	miRNA-2_0	2010-10-08	Affymetrix Proprietary Database	hsa-mir-384	X:76139698-76139785 (-)	20
hsa-miR-383_st	31.9636	19.994	20.4217	30.974	27.81	23.7381	55.9904	20.6677	22.7142	16.8445	14.1398		hsa-miR-383_st	miRNA	Homo sapiens	AGAUCAGAAGGUGAUUGUGGCU	miRNA-2_0	2010-10-08	Affymetrix Proprietary Database	hsa-mir-383	8:14710947-14711019 (-)	22
hsa-miR-382_st	993.111	960.487	836.885	1060.26	949.437	777.092	1018.54	688.574	1056.75	939.568	731.021		hsa-miR-382_st	miRNA	Homo sapiens	GAAGUUGUUCGUGGUGGAUUCG	miRNA-2_0	2010-10-08	Affymetrix Proprietary Database	hsa-mir-382	14:101520643-101520718 (+)	22
hsa-miR-381_st	191.44	202.332	202.332	171.868	131.198	172.418	250.145	149.153	238.699	257.435	466.332		hsa-miR-381_st	miRNA	Homo sapiens	UAUACAAGGGCAAGCUCUCUGU	miRNA-2_0	2010-10-08	Affymetrix Proprietary Database	hsa-mir-381	14:101512257-101512331 (+)	22
hsa-miR-380-star_st	24.5839	24.4553	17.6584	19.7396	16.7284	17.1553	22.6975	17.723	12.9051	20.1012	23.2887		hsa-miR-380-star_st	miRNA	Homo sapiens	UGGUUGACCAUAGAACAUGCGC	miRNA-2_0	2010-10-08	Affymetrix Proprietary Database	hsa-mir-380	14:101491354-101491414 (+)	22
hsa-miR-379-star_st	20.5503	23.9191	15.48	18.8982	18.4404	18.2588	29.3311	20.8923	17.6479	24.176	22.4378		hsa-miR-379-star_st	miRNA	Homo sapiens	UAUGUAACAUGGUCCACUAACU	miRNA-2_0	2010-10-08	Affymetrix Proprietary Database	hsa-mir-379	14:101488403-101488469 (+)	22
hsa-miR-379_st	885.727	702.263	743.267	745.543	697.528	824.2	932.823	765.363	1051.51	849.556	1063.44		hsa-miR-379_st	miRNA	Homo sapiens	UGGUAGACUAUGGAACGUAGG	miRNA-2_0	2010-10-08	Affymetrix Proprietary Database	hsa-mir-379	14:101488403-101488469 (+)	21
hsa-miR-378-star_st	142.566	73.7938	212.643	118.565	83.8688	160.514	135.003	231.489	233.191	97.43	881.646		hsa-miR-378-star_st	miRNA	Homo sapiens	CUCCUGACUCCAGGUCCUGUGU	miRNA-2_0	2010-10-08	Affymetrix Proprietary Database	hsa-mir-378	5:149112388-149112453 (+)	22
hsa-miR-378c_st	1010	682.981	1969.46	1269.68	881.083	1589.02	1184.81	2288.21	2464.53	1011.09	4758.97		hsa-miR-378c_st	miRNA	Homo sapiens	ACUGGACUUGGAGUCAGAAGAGUGG	miRNA-2_0	2010-10-08	Affymetrix Proprietary Database	hsa-mir-378c	10:132760851-132760931 (-)	25
hsa-miR-378b_st	31.9218	28.8527	47.6205	46.224	32.6431	43.0317	34.3667	46.1063	41.3623	34.4749	34.9455		hsa-miR-378b_st	miRNA	Homo sapiens	ACUGGACUUGGAGGCAGAA	miRNA-2_0	2010-10-08	Affymetrix Proprietary Database	hsa-mir-378b	3:10371913-10371969 (+)	19
hsa-miR-378_st	2174.08	1704.72	3271.3	2373.29	1672.59	3030.91	2195.82	4141.18	4300.3	1541.7	8428.17		hsa-miR-378_st	miRNA	Homo sapiens	ACUGGACUUGGAGUCAGAAGG	miRNA-2_0	2010-10-08	Affymetrix Proprietary Database	hsa-mir-378	5:149112388-149112453 (+)	21
hsa-miR-377-star_st	72.9022	55.1304	64.4711	52.9	50.2862	45.2784	65.7593	57.3534	74.531	51.4766	80.057		hsa-miR-377-star_st	miRNA	Homo sapiens	AGAGGUUGCCCUUGGUGAAUUC	miRNA-2_0	2010-10-08	Affymetrix Proprietary Database	hsa-mir-377	14:101528387-101528455 (+)	22
hsa-miR-377_st	16.9733	22.1192	21.2316	16.5012	20.6978	19.5103	36.7766	20.8923	20.8923	27.9983	20.8923		hsa-miR-377_st	miRNA	Homo sapiens	AUCACACAAAGGCAACUUUUGU	miRNA-2_0	2010-10-08	Affymetrix Proprietary Database	hsa-mir-377	14:101528387-101528455 (+)	22
hsa-miR-376c_st	257.92	212.529	409.772	427.108	325	442.657	600.763	201.324	516.853	860.255	595.417		hsa-miR-376c_st	miRNA	Homo sapiens	AACAUAGAGGAAAUUCCACGU	miRNA-2_0	2010-10-08	Affymetrix Proprietary Database	hsa-mir-376c	14:101506027-101506092 (+)	21
hsa-miR-376b_st	25.7641	18.5652	28.2302	26.8403	24.1353	29.3275	31.2881	26.3924	27.8551	20.6915	14.7484		hsa-miR-376b_st	miRNA	Homo sapiens	AUCAUAGAGGAAAAUCCAUGUU	miRNA-2_0	2010-10-08	Affymetrix Proprietary Database	hsa-mir-376b	14:101506773-101506872 (+)	22
hsa-miR-376a_st	115.316	91.7949	145.547	186.237	153.559	197.097	162.928	104.951	165.542	187.128	130.116		hsa-miR-376a_st	miRNA	Homo sapiens	AUCAUAGAGGAAAAUCCACGU	miRNA-2_0	2010-10-08	Affymetrix Proprietary Database	hsa-miR-376a		21
hsa-miR-375_st	15.7973	11.6553	18.9043	27.05	24.1596	19.568	26.2852	14.8757	23.9811	13.8475	16.8273		hsa-miR-375_st	miRNA	Homo sapiens	UUUGUUCGUUCGGCUCGCGUGA	miRNA-2_0	2010-10-08	Affymetrix Proprietary Database	hsa-mir-375	2:219866367-219866430 (-)	22
hsa-miR-374b_st	55.8559	72.8216	118.293	108.278	102.42	80.2185	78.9628	85.9931	67.5777	77.0171	85.3402		hsa-miR-374b_st	miRNA	Homo sapiens	AUAUAAUACAACCUGCUAAGUG	miRNA-2_0	2010-10-08	Affymetrix Proprietary Database	hsa-mir-374b	X:73438382-73438453 (-)	22
hsa-miR-374a-star_st	21.68	21.2582	15.6551	17.0324	13.2693	17.306	17.4531	18.4124	18.2501	18.2501	22.5961		hsa-miR-374a-star_st	miRNA	Homo sapiens	CUUAUCAGAUUGUAUUGUAAUU	miRNA-2_0	2010-10-08	Affymetrix Proprietary Database	hsa-mir-374a	X:73507121-73507192 (-)	22
hsa-miR-374a_st	22.9705	22.5073	28.1321	22.9705	24.4831	24.7533	28.975	25.2595	22.5959	16.8231	16.1523		hsa-miR-374a_st	miRNA	Homo sapiens	UUAUAAUACAACCUGAUAAGUG	miRNA-2_0	2010-10-08	Affymetrix Proprietary Database	hsa-mir-374a	X:73507121-73507192 (-)	22
hsa-miR-373_st	49.5938	36.048	46.4311	35.1916	27.8218	26.1375	48.2387	121.256	138.715	56.55	217.238		hsa-miR-373_st	miRNA	Homo sapiens	GAAGUGCUUCGAUUUUGGGGUGU	miRNA-2_0	2010-10-08	Affymetrix Proprietary Database	hsa-mir-373	19:54291959-54292027 (+)	23
hsa-miR-372_st	31.1033	31.8406	42.9224	29.7195	20.5709	30.5624	32.2268	82.2541	75.0197	38.0007	171.312		hsa-miR-372_st	miRNA	Homo sapiens	AAAGUGCUGCGACAUUUGAGCGU	miRNA-2_0	2010-10-08	Affymetrix Proprietary Database	hsa-mir-372	19:54291144-54291210 (+)	23
hsa-miR-371-5p_st	24.8102	34.978	42.4567	35.2363	24.0158	44.1577	36.7056	96.8291	76.6341	40.0843	140.337		hsa-miR-371-5p_st	miRNA	Homo sapiens	ACUCAAACUGUGGGGGCACU	miRNA-2_0	2010-10-08	Affymetrix Proprietary Database	hsa-mir-371	19:54290929-54290995 (+)	20
hsa-miR-371-3p_st	19.1923	16.7325	17.0848	14.3997	16.0102	20.3899	16.8492	21.1401	23.2451	22.2501	42.1735		hsa-miR-371-3p_st	miRNA	Homo sapiens	AAGUGCCGCCAUCUUUUGAGUGU	miRNA-2_0	2010-10-08	Affymetrix Proprietary Database	hsa-mir-371	19:54290929-54290995 (+)	23
hsa-miR-370_st	307.312	247.683	190.8	196.969	191.768	220.636	202.588	212.639	235.147	113.431	129.378		hsa-miR-370_st	miRNA	Homo sapiens	GCCUGCUGGGGUGGAACCUGGU	miRNA-2_0	2010-10-08	Affymetrix Proprietary Database	hsa-mir-370	14:101377476-101377550 (+)	22
hsa-miR-369-5p_st	31.7981	23.1035	31.7981	33.0734	34.1837	40.5488	45.3487	19.1614	31.7827	30.5837	46.6513		hsa-miR-369-5p_st	miRNA	Homo sapiens	AGAUCGACCGUGUUAUAUUCGC	miRNA-2_0	2010-10-08	Affymetrix Proprietary Database	hsa-mir-369	14:101531935-101532004 (+)	22
hsa-miR-365-star_st	18.5268	17.6138	20.1564	18.2676	18.9591	14.9575	18.9591	21.7723	19.9586	18.9591	20.4424		hsa-miR-365-star_st	miRNA	Homo sapiens	AGGGACUUUCAGGGGCAGCUGU	miRNA-2_0	2010-10-08	Affymetrix Proprietary Database	hsa-miR-365-star		22
hsa-miR-365_st	22.1465	19.8802	16.3153	19.7411	21.7605	20.8193	15.3156	15.497	21.2117	22.257	14.9815		hsa-miR-365_st	miRNA	Homo sapiens	UAAUGCCCCUAAAAAUCCUUAU	miRNA-2_0	2010-10-08	Affymetrix Proprietary Database	hsa-miR-365		22
hsa-miR-363-star_st	27.5088	28.4172	26.6988	24.2073	25.1835	37.4398	30.4433	40.4932	29.8236	27.5088	25.902		hsa-miR-363-star_st	miRNA	Homo sapiens	CGGGUGGAUCACGAUGCAAUUU	miRNA-2_0	2010-10-08	Affymetrix Proprietary Database	hsa-mir-363	X:133303408-133303482 (-)	22
hsa-miR-363_st	468.423	284.011	540.205	487.975	399.216	415.797	338.712	418.602	473.022	565.63	870.004		hsa-miR-363_st	miRNA	Homo sapiens	AAUUGCACGGUAUCCAUCUGUA	miRNA-2_0	2010-10-08	Affymetrix Proprietary Database	hsa-mir-363	X:133303408-133303482 (-)	22
hsa-miR-362-5p_st	491.336	398.289	300.273	259.742	332.466	267.447	285.051	332.455	372.018	246.638	296.207		hsa-miR-362-5p_st	miRNA	Homo sapiens	AAUCCUUGGAACCUAGGUGUGAGU	miRNA-2_0	2010-10-08	Affymetrix Proprietary Database	hsa-mir-362	X:49773572-49773636 (+)	24
hsa-miR-362-3p_st	25.5571	26.7069	24.9493	23.9468	22.09	17.4779	29.013	19.3257	18.3845	24.2029	23.9468		hsa-miR-362-3p_st	miRNA	Homo sapiens	AACACACCUAUUCAAGGAUUCA	miRNA-2_0	2010-10-08	Affymetrix Proprietary Database	hsa-mir-362	X:49773572-49773636 (+)	22
hsa-miR-361-5p_st	4013.3	4032.25	2851	2965.63	3640.8	3167.1	3134.65	3917.21	3396.04	2795.9	3292.05		hsa-miR-361-5p_st	miRNA	Homo sapiens	UUAUCAGAAUCUCCAGGGGUAC	miRNA-2_0	2010-10-08	Affymetrix Proprietary Database	hsa-mir-361	X:85158641-85158712 (-)	22
hsa-miR-361-3p_st	23.1174	17.8611	21.8306	20.7364	16.9111	22.3457	21.8306	25.944	26.0121	15.9446	21.8306		hsa-miR-361-3p_st	miRNA	Homo sapiens	UCCCCCAGGUGUGAUUCUGAUUU	miRNA-2_0	2010-10-08	Affymetrix Proprietary Database	hsa-mir-361	X:85158641-85158712 (-)	23
hsa-miR-34c-5p_st	22.4747	14.6796	15.057	17.1349	17.9363	19.9139	17.4531	16.8616	23.1662	14.8545	17.4446		hsa-miR-34c-5p_st	miRNA	Homo sapiens	AGGCAGUGUAGUUAGCUGAUUGC	miRNA-2_0	2010-10-08	Affymetrix Proprietary Database	hsa-mir-34c	11:111384164-111384240 (+)	23
hsa-miR-34c-3p_st	26.3748	47.9243	22.963	23.1148	25.1881	21.3589	23.2615	23.1148	22.3244	17.0843	15.6131		hsa-miR-34c-3p_st	miRNA	Homo sapiens	AAUCACUAACCACACGGCCAGG	miRNA-2_0	2010-10-08	Affymetrix Proprietary Database	hsa-mir-34c	11:111384164-111384240 (+)	22
hsa-miR-34b-star_st	16.794	16.4033	16.0121	13.7943	21.4474	17.5941	12.1491	20.0624	20.1421	11.7153	20.1468		hsa-miR-34b-star_st	miRNA	Homo sapiens	UAGGCAGUGUCAUUAGCUGAUUG	miRNA-2_0	2010-10-08	Affymetrix Proprietary Database	hsa-mir-34b	11:111383663-111383746 (+)	23
hsa-miR-34b_st	15.4916	54.642	13.961	17.5132	20.2153	14.4326	16.9472	16.308	17.5132	13.7441	17.5472		hsa-miR-34b_st	miRNA	Homo sapiens	CAAUCACUAACUCCACUGCCAU	miRNA-2_0	2010-10-08	Affymetrix Proprietary Database	hsa-mir-34b	11:111383663-111383746 (+)	22
hsa-miR-34a-star_st	13.8877	22.27	17.952	17.952	16.3538	17.5941	19.852	15.0695	19.407	17.952	20.654		hsa-miR-34a-star_st	miRNA	Homo sapiens	CAAUCAGCAAGUAUACUGCCCU	miRNA-2_0	2010-10-08	Affymetrix Proprietary Database	hsa-mir-34a	1:9211727-9211836 (-)	22
hsa-miR-34a_st	213.743	153.335	247.698	139.482	117.531	120.636	130.812	189.983	239.036	145.808	237.524		hsa-miR-34a_st	miRNA	Homo sapiens	UGGCAGUGUCUUAGCUGGUUGU	miRNA-2_0	2010-10-08	Affymetrix Proprietary Database	hsa-mir-34a	1:9211727-9211836 (-)	22
hsa-miR-346_st	215.183	65.9478	118.293	92.7334	82.4631	122.46	61.1105	169.859	93.232	36.4705	66.7575		hsa-miR-346_st	miRNA	Homo sapiens	UGUCUGCCCGCAUGCCUGCCUCU	miRNA-2_0	2010-10-08	Affymetrix Proprietary Database	hsa-mir-346	10:88024451-88024545 (-)	23
hsa-miR-345_st	623.113	702.545	554.679	343.986	361.616	296.267	487.318	680.985	541.299	292.519	617.185		hsa-miR-345_st	miRNA	Homo sapiens	GCUGACUCCUAGUCCAGGGCUC	miRNA-2_0	2010-10-08	Affymetrix Proprietary Database	hsa-mir-345	14:100774196-100774293 (+)	22
hsa-miR-342-5p_st	122.27	88.7232	101.212	106.173	111.495	117.776	83.4764	102.983	106.173	110.54	130.559		hsa-miR-342-5p_st	miRNA	Homo sapiens	AGGGGUGCUAUCUGUGAUUGA	miRNA-2_0	2010-10-08	Affymetrix Proprietary Database	hsa-mir-342	14:100575992-100576090 (+)	21
hsa-miR-342-3p_st	3110.94	2070.1	1706.72	1389.27	2154.28	1738.9	1753.43	1867.87	1738.39	1781.91	2171.42		hsa-miR-342-3p_st	miRNA	Homo sapiens	UCUCACACAGAAAUCGCACCCGU	miRNA-2_0	2010-10-08	Affymetrix Proprietary Database	hsa-mir-342	14:100575992-100576090 (+)	23
hsa-miR-340-star_st	17.3063	11.0114	14.246	9.6412	13.8878	20.5992	13.8878	15.2226	17.0734	12.2304	12.6054		hsa-miR-340-star_st	miRNA	Homo sapiens	UCCGUCUCAGUUACUUUAUAGC	miRNA-2_0	2010-10-08	Affymetrix Proprietary Database	hsa-mir-340	5:179442303-179442397 (-)	22
hsa-miR-340_st	28.6578	28.5051	24.2582	28.5051	30.5814	27.6339	37.1355	28.9194	28.5051	28.8159	23.786		hsa-miR-340_st	miRNA	Homo sapiens	UUAUAAAGCAAUGAGACUGAUU	miRNA-2_0	2010-10-08	Affymetrix Proprietary Database	hsa-mir-340	5:179442303-179442397 (-)	22
hsa-miR-33b_st	15.9074	10.7525	19.3198	17.3398	14.7243	21.5035	15.8509	15.7317	14.9019	16.095	21.1226		hsa-miR-33b_st	miRNA	Homo sapiens	GUGCAUUGCUGUUGCAUUGC	miRNA-2_0	2010-10-08	Affymetrix Proprietary Database	hsa-mir-33b	17:17717150-17717245 (-)	20
hsa-miR-339-5p_st	204.887	125.81	116.255	98.3096	95.4941	107.165	121.839	142.353	112.108	88.6445	112.165		hsa-miR-339-5p_st	miRNA	Homo sapiens	UCCCUGUCCUCCAGGAGCUCACG	miRNA-2_0	2010-10-08	Affymetrix Proprietary Database	hsa-mir-339	7:1062569-1062662 (-)	23
hsa-miR-339-3p_st	248.596	206.805	191.364	155.359	170.325	181.773	209.929	284.459	230.938	187.261	228.855		hsa-miR-339-3p_st	miRNA	Homo sapiens	UGAGCGCCUCGACGACAGAGCCG	miRNA-2_0	2010-10-08	Affymetrix Proprietary Database	hsa-mir-339	7:1062569-1062662 (-)	23
hsa-miR-338-5p_st	21.8373	27.3915	24.0682	27.8691	26.2361	19.519	31.8099	24.1988	31.6237	95.1916	34.0991		hsa-miR-338-5p_st	miRNA	Homo sapiens	AACAAUAUCCUGGUGCUGAGUG	miRNA-2_0	2010-10-08	Affymetrix Proprietary Database	hsa-mir-338	17:79099683-79099749 (-)	22
hsa-miR-338-3p_st	12.3865	15.6577	17.0358	16.863	15.9849	12.8836	17.1659	13.4687	15.9849	23.0477	15.9849		hsa-miR-338-3p_st	miRNA	Homo sapiens	UCCAGCAUCAGUGAUUUUGUUG	miRNA-2_0	2010-10-08	Affymetrix Proprietary Database	hsa-mir-338	17:79099683-79099749 (-)	22
hsa-miR-337-5p_st	215.037	252.035	273.872	271.603	206.774	333.359	426.577	227.678	412.448	494.156	329.254		hsa-miR-337-5p_st	miRNA	Homo sapiens	GAACGGCUUCAUACAGGAGUU	miRNA-2_0	2010-10-08	Affymetrix Proprietary Database	hsa-mir-337	14:101340830-101340922 (+)	21
hsa-miR-337-3p_st	17.3762	25.0547	21.7085	16.1179	23.9291	21.1141	24.1342	23.2196	21.1141	20.6915	21.1141		hsa-miR-337-3p_st	miRNA	Homo sapiens	CUCCUAUAUGAUGCCUUUCUUC	miRNA-2_0	2010-10-08	Affymetrix Proprietary Database	hsa-mir-337	14:101340830-101340922 (+)	22
hsa-miR-335_st	86.227	68.7963	106.684	99.5185	115.678	163.019	102.646	88.0523	105.449	160.844	85.3964		hsa-miR-335_st	miRNA	Homo sapiens	UCAAGAGCAAUAACGAAAAAUGU	miRNA-2_0	2010-10-08	Affymetrix Proprietary Database	hsa-mir-335	7:130135952-130136045 (+)	23
hsa-miR-331-5p_st	63.7938	43.5033	66.3745	45.6208	41.2674	44.89	46.5654	62.1417	77.9248	47.6898	66.1382		hsa-miR-331-5p_st	miRNA	Homo sapiens	CUAGGUAUGGUCCCAGGGAUCC	miRNA-2_0	2010-10-08	Affymetrix Proprietary Database	hsa-mir-331	12:95702196-95702289 (+)	22
hsa-miR-331-3p_st	337.096	327.527	291.207	249.72	242.948	185.005	275.138	269.254	283.548	263.113	315.427		hsa-miR-331-3p_st	miRNA	Homo sapiens	GCCCCUGGGCCUAUCCUAGAA	miRNA-2_0	2010-10-08	Affymetrix Proprietary Database	hsa-mir-331	12:95702196-95702289 (+)	21
hsa-miR-330-3p_st	160.954	117.057	103.329	80.8848	91.1335	63.9985	91.8791	82.3795	80.8636	70.8389	64.1766		hsa-miR-330-3p_st	miRNA	Homo sapiens	GCAAAGCACACGGCCUGCAGAGA	miRNA-2_0	2010-10-08	Affymetrix Proprietary Database	hsa-mir-330	19:46142252-46142345 (-)	23
hsa-miR-32-star_st	12.9895	13.0299	14.6909	14.9158	14.9979	14.144	15.5571	14.5808	15.311	14.6909	14.9815		hsa-miR-32-star_st	miRNA	Homo sapiens	CAAUUUAGUGUGUGUGAUAUUU	miRNA-2_0	2010-10-08	Affymetrix Proprietary Database	hsa-mir-32	9:111808509-111808578 (-)	22
hsa-miR-329_st	83.5622	68.6504	79.9013	95.8253	85.1519	75.1525	90.0629	50.9437	81.1932	63.8548	87.1671		hsa-miR-329_st	miRNA	Homo sapiens	AACACACCUGGUUAACCUCUUU	miRNA-2_0	2010-10-08	Affymetrix Proprietary Database	hsa-miR-329		22
hsa-miR-328_st	42.5566	29.7021	35.6859	43.4653	38.045	33.037	40.9809	53.398	41.5804	39.6309	43.3019		hsa-miR-328_st	miRNA	Homo sapiens	CUGGCCCUCUCUGCCCUUCCGU	miRNA-2_0	2010-10-08	Affymetrix Proprietary Database	hsa-mir-328	16:67236224-67236298 (-)	22
hsa-miR-326_st	18.885	18.7591	27.427	17.3848	21.4358	13.2877	21.8528	18.7591	18.7949	15.023	17.6151		hsa-miR-326_st	miRNA	Homo sapiens	CCUCUGGGCCCUUCCUCCAG	miRNA-2_0	2010-10-08	Affymetrix Proprietary Database	hsa-mir-326	11:75046136-75046230 (-)	20
hsa-miR-324-5p_st	1942.92	1934.5	1293.44	1095.33	1490.13	615.116	1150.02	1207.03	1042.77	1029.09	914.139		hsa-miR-324-5p_st	miRNA	Homo sapiens	CGCAUCCCCUAGGGCAUUGGUGU	miRNA-2_0	2010-10-08	Affymetrix Proprietary Database	hsa-mir-324	17:7126616-7126698 (-)	23
hsa-miR-324-3p_st	289.704	294.017	281.068	204.757	205.598	280.515	198.143	336.976	272.868	260.297	284.317		hsa-miR-324-3p_st	miRNA	Homo sapiens	ACUGCCCCAGGUGCUGCUGG	miRNA-2_0	2010-10-08	Affymetrix Proprietary Database	hsa-mir-324	17:7126616-7126698 (-)	20
hsa-miR-323b-3p_st	22.4989	43.0324	17.937	23.0121	20.0628	23.4139	24.8183	20.3312	18.3783	20.8982	25.6667		hsa-miR-323b-3p_st	miRNA	Homo sapiens	CCCAAUACACGGUCGACCUCUU	miRNA-2_0	2010-10-08	Affymetrix Proprietary Database	hsa-mir-323b	14:101522556-101522637 (+)	22
hsa-miR-323-3p_st	47.0497	36.8601	38.4664	45.9132	44.13	51.2628	55.5565	35.7838	43.1367	33.3318	24.8121		hsa-miR-323-3p_st	miRNA	Homo sapiens	CACAUUACACGGUCGACCUCU	miRNA-2_0	2010-10-08	Affymetrix Proprietary Database	hsa-mir-323	14:101492069-101492154 (+)	21
hsa-miR-320e_st	186.442	275.562	275.588	327.952	216.928	291.991	276.743	290.787	393.359	281.38	247.906		hsa-miR-320e_st	miRNA	Homo sapiens	AAAGCUGGGUUGAGAAGG	miRNA-2_0	2010-10-08	Affymetrix Proprietary Database	hsa-mir-320e	19:47212550-47212602 (-)	18
hsa-miR-320d_st	1441.24	1178.92	1236.8	1500.42	1539.99	1378.12	1207.23	1379.09	1545.12	1269.01	1382.3		hsa-miR-320d_st	miRNA	Homo sapiens	AAAAGCUGGGUUGAGAGGA	miRNA-2_0	2010-10-08	Affymetrix Proprietary Database	hsa-miR-320d		19
hsa-miR-320c_st	4944.24	4460.32	3180.14	3564.98	3817.94	3414.25	3342.63	4278.14	4019.35	3318.88	2947.53		hsa-miR-320c_st	miRNA	Homo sapiens	AAAAGCUGGGUUGAGAGGGU	miRNA-2_0	2010-10-08	Affymetrix Proprietary Database	hsa-miR-320c		20
hsa-miR-320b_st	5274.11	4917.62	3228.13	3764.85	3892.13	3448.32	3484.39	4628.81	4150.64	3381.52	3197.39		hsa-miR-320b_st	miRNA	Homo sapiens	AAAAGCUGGGUUGAGAGGGCAA	miRNA-2_0	2010-10-08	Affymetrix Proprietary Database	hsa-miR-320b		22
hsa-miR-320a_st	5435.44	5110.67	3404.67	3915.58	3974.84	3652	3959.4	4858.7	4522.6	3511.63	3505.15		hsa-miR-320a_st	miRNA	Homo sapiens	AAAAGCUGGGUUGAGAGGGCGA	miRNA-2_0	2010-10-08	Affymetrix Proprietary Database	hsa-mir-320a	8:22102475-22102556 (-)	22
hsa-miR-3202_st	15.39	13.1653	12.9387	20.3523	16.9253	20.8457	15.6295	14.185	10.8581	16.095	19.4587		hsa-miR-3202_st	miRNA	Homo sapiens	UGGAAGGGAGAAGAGCUUUAAU	miRNA-2_0	2010-10-08	Affymetrix Proprietary Database	hsa-miR-3202		22
hsa-miR-3201_st	24.2087	18.3872	18.5099	14.9158	14.5966	29.6996	22.1568	19.7242	18.291	17.6159	17.5132		hsa-miR-3201_st	miRNA	Homo sapiens	GGGAUAUGAAGAAAAAU	miRNA-2_0	2010-10-08	Affymetrix Proprietary Database	hsa-mir-3201	22:48670176-48670227 (+)	17
hsa-miR-3200_st	181.182	69.4196	65.7905	61.279	61.279	39.4829	59.0237	72.3367	47.7752	17.2362	37.686		hsa-miR-3200_st	miRNA	Homo sapiens	CACCUUGCGCUACUCAGGUCUG	miRNA-2_0	2010-10-08	Affymetrix Proprietary Database	hsa-mir-3200	22:31127544-31127628 (+)	22
hsa-miR-32_st	15.7274	20.0253	17.7875	17.7875	23.0755	18.9025	19.4824	17.7875	16.0376	14.2448	13.351		hsa-miR-32_st	miRNA	Homo sapiens	UAUUGCACAUUACUAAGUUGCA	miRNA-2_0	2010-10-08	Affymetrix Proprietary Database	hsa-mir-32	9:111808509-111808578 (-)	22
hsa-miR-31-star_st	20.3177	24.6794	19.8929	26.2143	19.1696	15.2706	24.273	19.8929	17.6597	16.8866	17.5132		hsa-miR-31-star_st	miRNA	Homo sapiens	UGCUAUGCCAACAUAUUGCCAU	miRNA-2_0	2010-10-08	Affymetrix Proprietary Database	hsa-mir-31	9:21512114-21512184 (-)	22
hsa-miR-3199_st	14.6092	16.6371	14.0953	15.9124	20.2772	16.4136	16.6566	16.7474	23.2451	20.6915	19.235		hsa-miR-3199_st	miRNA	Homo sapiens	AGGGACUGCCUUAGGAGAAAGUU	miRNA-2_0	2010-10-08	Affymetrix Proprietary Database	hsa-miR-3199		23
hsa-miR-3198_st	17.2192	11.2958	15.3297	23.6281	14.6277	17.5941	20.6911	12.5826	17.5941	20.1669	19.4678		hsa-miR-3198_st	miRNA	Homo sapiens	GUGGAGUCCUGGGGAAUGGAGA	miRNA-2_0	2010-10-08	Affymetrix Proprietary Database	hsa-mir-3198	22:18246946-18247025 (-)	22
hsa-miR-3197_st	131.791	394.579	206.209	236.597	290.161	160.412	185.646	166.304	147.57	234.393	132.693		hsa-miR-3197_st	miRNA	Homo sapiens	GGAGGCGCAGGCUCGGAAAGGCG	miRNA-2_0	2010-10-08	Affymetrix Proprietary Database	hsa-mir-3197	21:42539484-42539556 (+)	23
hsa-miR-3196_st	3059.77	8397.05	5059.33	6904.86	6286.47	5378.11	4860.1	4589.3	3990.56	3638.85	2322.69		hsa-miR-3196_st	miRNA	Homo sapiens	CGGGGCGGCAGGGGCCUC	miRNA-2_0	2010-10-08	Affymetrix Proprietary Database	hsa-mir-3196	20:61870131-61870194 (+)	18
hsa-miR-3195_st	85.5161	226.526	159.669	118.422	112.354	109.049	91.7765	119.623	74.4385	99.1512	66.7509		hsa-miR-3195_st	miRNA	Homo sapiens	CGCGCCGGGCCCGGGUU	miRNA-2_0	2010-10-08	Affymetrix Proprietary Database	hsa-mir-3195	20:60639858-60639941 (+)	17
hsa-miR-3193_st	18.0068	17.3323	21.406	15.3449	17.0039	15.793	19.0947	20.937	18.1304	19.0041	14.6343		hsa-miR-3193_st	miRNA	Homo sapiens	UCCUGCGUAGGAUCUGAGGAGU	miRNA-2_0	2010-10-08	Affymetrix Proprietary Database	hsa-mir-3193	20:30194989-30195043 (+)	22
hsa-miR-3188_st	60.4428	28.8794	46.6463	57.542	72.9758	46.2081	51.8443	48.5759	48.9059	64.4711	16.7373		hsa-miR-3188_st	miRNA	Homo sapiens	AGAGGCUUUGUGCGGAUACGGGG	miRNA-2_0	2010-10-08	Affymetrix Proprietary Database	hsa-mir-3188	19:18392887-18392971 (+)	23
hsa-miR-3187_st	23.1581	26.5429	41.0136	32.299	40.7609	37.4079	29.1699	30.5683	29.013	23.595	24.4119		hsa-miR-3187_st	miRNA	Homo sapiens	UUGGCCAUGGGGCUGCGCGG	miRNA-2_0	2010-10-08	Affymetrix Proprietary Database	hsa-mir-3187	19:813584-813653 (+)	20
hsa-miR-3185_st	265.563	311.842	264.103	303.306	533.261	603.354	253.988	383.844	221.608	297.074	113.906		hsa-miR-3185_st	miRNA	Homo sapiens	AGAAGAAGGCGGUCGGUCUGCGG	miRNA-2_0	2010-10-08	Affymetrix Proprietary Database	hsa-mir-3185	17:46801770-46801837 (-)	23
hsa-miR-3180-3p_st	24.6152	51.1059	47.8807	57.1867	56.046	38.1909	47.8807	75.9817	33.2727	47.2109	18.1678		hsa-miR-3180-3p_st	miRNA	Homo sapiens	UGGGGCGGAGCUUCCGGAGGCC	miRNA-2_0	2010-10-08	Affymetrix Proprietary Database	hsa-miR-3180-3p		22
hsa-miR-3178_st	582.921	599.989	354.663	548.876	591.811	626.749	251.961	790.176	434.413	202.766	246.385		hsa-miR-3178_st	miRNA	Homo sapiens	GGGGCGCGGCCGGAUCG	miRNA-2_0	2010-10-08	Affymetrix Proprietary Database	hsa-mir-3178	16:2581923-2582006 (-)	17
hsa-miR-3177_st	23.3137	26.3708	32.0541	28.4705	23.0688	18.7707	25.5704	26.919	26.186	19.9768	19.7289		hsa-miR-3177_st	miRNA	Homo sapiens	UGCACGGCACUGGGGACACGU	miRNA-2_0	2010-10-08	Affymetrix Proprietary Database	hsa-mir-3177	16:1784986-1785067 (+)	21
hsa-miR-3176_st	25.361	21.1922	33.3175	24.4886	28.7531	20.7452	26.1356	23.9603	26.3345	21.6804	21.5583		hsa-miR-3176_st	miRNA	Homo sapiens	ACUGGCCUGGGACUACCGG	miRNA-2_0	2010-10-08	Affymetrix Proprietary Database	hsa-mir-3176	16:593277-593366 (+)	19
hsa-miR-3175_st	60.6718	56.9545	61.0756	77.0219	64.7936	26.6147	42.7394	60.957	41.3593	43.6624	30.9547		hsa-miR-3175_st	miRNA	Homo sapiens	CGGGGAGAGAACGCAGUGACGU	miRNA-2_0	2010-10-08	Affymetrix Proprietary Database	hsa-mir-3175	15:93447629-93447705 (+)	22
hsa-miR-3174_st	19.9921	16.0837	20.1564	17.1132	19.9921	19.9921	18.2745	22.0602	20.4947	21.4712	21.565		hsa-miR-3174_st	miRNA	Homo sapiens	UAGUGAGUUAGAGAUGCAGAGCC	miRNA-2_0	2010-10-08	Affymetrix Proprietary Database	hsa-mir-3174	15:90549987-90550073 (+)	23
hsa-miR-3173_st	21.539	22.4217	20.8218	22.8648	20.0628	18.3408	19.954	19.6535	24.2927	15.8735	18.5563		hsa-miR-3173_st	miRNA	Homo sapiens	AAAGGAGGAAAUAGGCAGGCCA	miRNA-2_0	2010-10-08	Affymetrix Proprietary Database	hsa-mir-3173	14:95604256-95604323 (-)	22
hsa-miR-3172_st	79.7431	304.345	268.814	215.089	158.751	99.0261	184.572	197.54	189.12	197.846	218.747		hsa-miR-3172_st	miRNA	Homo sapiens	UGGGGUUUUGCAGUCCUUA	miRNA-2_0	2010-10-08	Affymetrix Proprietary Database	hsa-mir-3172	14:32954301-32954379 (+)	19
hsa-miR-3169_st	19.2983	12.5129	17.0481	18.2236	14.9928	17.2959	18.562	15.6671	20.7577	23.0477	21.1209		hsa-miR-3169_st	miRNA	Homo sapiens	UAGGACUGUGCUUGGCACAUAG	miRNA-2_0	2010-10-08	Affymetrix Proprietary Database	hsa-mir-3169	13:61773932-61774014 (-)	22
hsa-miR-3163_st	17.8096	22.5177	15.1732	17.7773	14.5886	20.0354	19.1475	16.7745	17.8531	19.1485	20.4196		hsa-miR-3163_st	miRNA	Homo sapiens	UAUAAAAUGAGGGCAGUAAGAC	miRNA-2_0	2010-10-08	Affymetrix Proprietary Database	hsa-mir-3163	11:66701905-66701977 (-)	22
hsa-miR-3162_st	51.7322	87.3598	78.8432	104.985	110.846	106.828	73.9445	82.9758	74.671	80.0063	48.5687		hsa-miR-3162_st	miRNA	Homo sapiens	UUAGGGAGUAGAAGGGUGGGGAG	miRNA-2_0	2010-10-08	Affymetrix Proprietary Database	hsa-mir-3162	11:59362550-59362631 (-)	23
hsa-miR-3160_st	21.4092	18.77	20.5623	18.9591	14.6468	16.0148	14.5204	16.5137	19.0882	16.8281	16.1705		hsa-miR-3160_st	miRNA	Homo sapiens	AGAGCUGAGACUAGAAAGCCCA	miRNA-2_0	2010-10-08	Affymetrix Proprietary Database	hsa-miR-3160		22
hsa-miR-3156_st	16.9554	16.7785	21.8725	22.214	23.1609	21.8978	21.8978	21.8978	21.5865	30.8209	20.9871		hsa-miR-3156_st	miRNA	Homo sapiens	AAAGAUCUGGAAGUGGGAGACA	miRNA-2_0	2010-10-08	Affymetrix Proprietary Database	hsa-miR-3156		22
hsa-miR-3154_st	14.8343	22.1178	21.1466	25.273	24.2503	19.8517	30.0639	25.8371	24.2503	26.2819	24.2503		hsa-miR-3154_st	miRNA	Homo sapiens	CAGAAGGGGAGUUGGGAGCAGA	miRNA-2_0	2010-10-08	Affymetrix Proprietary Database	hsa-mir-3154	9:131007226-131007309 (-)	22
hsa-miR-3153_st	14.7488	14.5573	15.9716	15.4432	15.9849	17.2386	13.7018	15.9849	20.8767	19.3221	16.0404		hsa-miR-3153_st	miRNA	Homo sapiens	GGGGAAAGCGAGUAGGGACAUUU	miRNA-2_0	2010-10-08	Affymetrix Proprietary Database	hsa-mir-3153	9:91927140-91927221 (+)	23
hsa-miR-3152_st	11.2521	17.5217	16.5951	15.9577	18.0068	17.924	22.5963	16.8908	20.7388	15.2876	17.9031		hsa-miR-3152_st	miRNA	Homo sapiens	UGUGUUAGAAUAGGGGCAAUAA	miRNA-2_0	2010-10-08	Affymetrix Proprietary Database	hsa-mir-3152	9:18573304-18573377 (+)	22
hsa-miR-3149_st	14.4678	13.0471	18.3699	17.2499	14.022	16.6987	19.0402	15.3296	21.2086	18.3872	19.2456		hsa-miR-3149_st	miRNA	Homo sapiens	UUUGUAUGGAUAUGUGUGUGUAU	miRNA-2_0	2010-10-08	Affymetrix Proprietary Database	hsa-mir-3149	8:77879004-77879086 (-)	23
hsa-miR-3148_st	19.1229	19.0201	20.1564	21.6145	22.2309	22.2309	29.8287	20.5515	20.1421	45.6086	32.1213		hsa-miR-3148_st	miRNA	Homo sapiens	UGGAAAAAACUGGUGUGUGCUU	miRNA-2_0	2010-10-08	Affymetrix Proprietary Database	hsa-mir-3148	8:29814788-29814864 (-)	22
hsa-miR-3147_st	27.1972	20.897	31.9849	41.0739	33.7008	22.9932	26.7511	30.2023	29.2418	36.0333	19.5424		hsa-miR-3147_st	miRNA	Homo sapiens	GGUUGGGCAGUGAGGAGGGUGUGA	miRNA-2_0	2010-10-08	Affymetrix Proprietary Database	hsa-mir-3147	7:57472731-57472796 (+)	24
hsa-miR-3144-3p_st	15.6844	12.656	16.4657	16.9659	16.2908	17.8115	16.095	16.095	20.6552	16.095	13.769		hsa-miR-3144-3p_st	miRNA	Homo sapiens	AUAUACCUGUUCGGUCUCUUUA	miRNA-2_0	2010-10-08	Affymetrix Proprietary Database	hsa-mir-3144	6:120336325-120336403 (+)	22
hsa-miR-3143_st	26.0804	13.2886	10.6479	18.9019	16.3926	16.4237	14.6227	13.05	14.5336	15.6665	12.5189		hsa-miR-3143_st	miRNA	Homo sapiens	AUAACAUUGUAAAGCGCUUCUUUCG	miRNA-2_0	2010-10-08	Affymetrix Proprietary Database	hsa-mir-3143	6:27115405-27115467 (+)	25
hsa-miR-3141_st	131.133	241.954	218.5	271.032	289.176	260.209	148.782	315.787	199.45	143.401	86.5582		hsa-miR-3141_st	miRNA	Homo sapiens	GAGGGCGGGUGGAGGAGGA	miRNA-2_0	2010-10-08	Affymetrix Proprietary Database	hsa-mir-3141	5:153975572-153975632 (-)	19
hsa-miR-3139_st	23.4843	14.2601	10.1409	15.2767	16.6567	16.7858	17.6346	15.7317	20.0369	14.8406	14.8674		hsa-miR-3139_st	miRNA	Homo sapiens	UAGGAGCUCAACAGAUGCCUGUU	miRNA-2_0	2010-10-08	Affymetrix Proprietary Database	hsa-mir-3139	4:144264613-144264688 (+)	23
hsa-miR-3138_st	25.392	22.458	17.6269	20.9923	27.0134	15.3131	23.8225	21.68	22.2249	22.7743	18.8179		hsa-miR-3138_st	miRNA	Homo sapiens	UGUGGACAGUGAGGUAGAGGGAGU	miRNA-2_0	2010-10-08	Affymetrix Proprietary Database	hsa-mir-3138	4:10080235-10080316 (-)	24
hsa-miR-3136_st	17.3468	10.2351	16.3881	13.8643	18.6719	21.9306	20.6911	17.5132	17.0067	19.5434	17.6486		hsa-miR-3136_st	miRNA	Homo sapiens	CUGACUGAAUAGGUAGGGUCAUU	miRNA-2_0	2010-10-08	Affymetrix Proprietary Database	hsa-mir-3136	3:69098109-69098186 (-)	23
hsa-miR-3134_st	16.2276	19.1923	14.2618	14.9158	18.5937	15.1496	15.1922	16.095	16.095	16.095	16.26		hsa-miR-3134_st	miRNA	Homo sapiens	UGAUGGAUAAAAGACUACAUAUU	miRNA-2_0	2010-10-08	Affymetrix Proprietary Database	hsa-mir-3134	3:15738805-15738878 (-)	23
hsa-miR-3133_st	17.5217	22.609	16.794	16.9659	16.7559	17.5217	19.7617	21.4982	12.0464	18.3872	12.6054		hsa-miR-3133_st	miRNA	Homo sapiens	UAAAGAACUCUUAAAACCCAAU	miRNA-2_0	2010-10-08	Affymetrix Proprietary Database	hsa-mir-3133	2:242417320-242417397 (+)	22
hsa-miR-3130-5p_st	23.3172	37.9338	15.608	15.2073	17.4702	20.5654	15.2828	14.9697	17.5132	15.8492	17.5132		hsa-miR-3130-5p_st	miRNA	Homo sapiens	UACCCAGUCUCCGGUGCAGCC	miRNA-2_0	2010-10-08	Affymetrix Proprietary Database	hsa-miR-3130-5p		21
hsa-miR-3128_st	19.1002	19.3303	21.8978	18.7144	18.0068	29.4807	31.2893	24.6877	25.0691	15.8117	20.7932		hsa-miR-3128_st	miRNA	Homo sapiens	UCUGGCAAGUAAAAAACUCUCAU	miRNA-2_0	2010-10-08	Affymetrix Proprietary Database	hsa-mir-3128	2:178120673-178120738 (-)	23
hsa-miR-3127_st	16.4999	14.6474	20.9617	16.5906	16.5904	15.5308	19.6457	18.3165	16.6075	15.5117	15.656		hsa-miR-3127_st	miRNA	Homo sapiens	AUCAGGGCUUGUGGAAUGGGAAG	miRNA-2_0	2010-10-08	Affymetrix Proprietary Database	hsa-mir-3127	2:97464015-97464090 (+)	23
hsa-miR-3126-5p_st	20.9882	46.1546	41.0612	48.7977	34.1164	16.5504	40.5616	36.4833	26.3904	28.632	36.5955		hsa-miR-3126-5p_st	miRNA	Homo sapiens	UGAGGGACAGAUGCCAGAAGCA	miRNA-2_0	2010-10-08	Affymetrix Proprietary Database	hsa-mir-3126	2:69330814-69330887 (+)	22
hsa-miR-3126-3p_st	19.1819	22.5401	17.8622	17.4531	16.2848	25.4818	18.7307	12.6626	14.9311	16.1654	15.7347		hsa-miR-3126-3p_st	miRNA	Homo sapiens	CAUCUGGCAUCCGUCACACAGA	miRNA-2_0	2010-10-08	Affymetrix Proprietary Database	hsa-mir-3126	2:69330814-69330887 (+)	22
hsa-miR-3124_st	18.9349	23.6673	33.8821	24.449	28.3605	31.8271	35.1328	37.3721	27.53	20.6915	24.6556		hsa-miR-3124_st	miRNA	Homo sapiens	UUCGCGGGCGAAGGCAAAGUC	miRNA-2_0	2010-10-08	Affymetrix Proprietary Database	hsa-mir-3124	1:249120576-249120642 (+)	21
hsa-miR-3121_st	17.1301	18.251	18.5338	14.6769	15.2232	19.3628	19.0402	19.0402	24.1073	25.597	16.3622		hsa-miR-3121_st	miRNA	Homo sapiens	UAAAUAGAGUAGGCAAAGGACA	miRNA-2_0	2010-10-08	Affymetrix Proprietary Database	hsa-mir-3121	1:180407449-180407525 (-)	22
hsa-miR-3117_st	19.3198	16.2995	19.3198	27.8804	19.3198	15.8208	27.1508	19.3198	19.5873	24.1135	21.5459		hsa-miR-3117_st	miRNA	Homo sapiens	AUAGGACUCAUAUAGUGCCAG	miRNA-2_0	2010-10-08	Affymetrix Proprietary Database	hsa-mir-3117	1:67094123-67094200 (+)	21
hsa-miR-3115_st	15.559	13.1002	17.8844	15.9577	20.351	15.0181	17.8953	15.9577	17.1683	15.1271	15.9577		hsa-miR-3115_st	miRNA	Homo sapiens	AUAUGGGUUUACUAGUUGGU	miRNA-2_0	2010-10-08	Affymetrix Proprietary Database	hsa-mir-3115	1:23370798-23370865 (+)	20
hsa-miR-31_st	648.798	722.132	418.348	525.077	349.943	123.029	291.934	198.35	122.729	106.891	86.6621		hsa-miR-31_st	miRNA	Homo sapiens	AGGCAAGAUGCUGGCAUAGCU	miRNA-2_0	2010-10-08	Affymetrix Proprietary Database	hsa-mir-31	9:21512114-21512184 (-)	21
hsa-miR-30e-star_st	112.356	78.7923	159.353	195.584	151.432	222.143	113.306	151.432	158.107	129.471	231.735		hsa-miR-30e-star_st	miRNA	Homo sapiens	CUUUCAGUCGGAUGUUUACAGC	miRNA-2_0	2010-10-08	Affymetrix Proprietary Database	hsa-mir-30e	1:41220027-41220118 (+)	22
hsa-miR-30e_st	322.333	300.785	432.69	341.498	302.692	510.47	577.909	427.587	490.256	612.852	813.118		hsa-miR-30e_st	miRNA	Homo sapiens	UGUAAACAUCCUUGACUGGAAG	miRNA-2_0	2010-10-08	Affymetrix Proprietary Database	hsa-mir-30e	1:41220027-41220118 (+)	22
hsa-miR-30d_st	1565.38	1153.97	1541.15	1464.95	1319.38	1727.37	1440.69	2240.3	1872.35	2546.28	2553.95		hsa-miR-30d_st	miRNA	Homo sapiens	UGUAAACAUCCCCGACUGGAAG	miRNA-2_0	2010-10-08	Affymetrix Proprietary Database	hsa-mir-30d	8:135817119-135817188 (-)	22
hsa-miR-30c-2-star_st	59.4022	56.295	62.4387	47.6415	42.3039	55.9271	54.9538	110.021	73.2317	53.2268	90.9339		hsa-miR-30c-2-star_st	miRNA	Homo sapiens	CUGGGAGAAGGCUGUUUACUCU	miRNA-2_0	2010-10-08	Affymetrix Proprietary Database	hsa-miR-30c-2-star		22
hsa-miR-30c-1-star_st	48.9171	46.5874	55.8768	48.9171	33.9695	41.2139	44.4966	78.5193	90.2095	41.3486	68.8506		hsa-miR-30c-1-star_st	miRNA	Homo sapiens	CUGGGAGAGGGUUGUUUACUCC	miRNA-2_0	2010-10-08	Affymetrix Proprietary Database	hsa-miR-30c-1-star		22
hsa-miR-30c_st	3183.99	2362.3	2914.08	3173.15	3527.43	4199.74	2985.18	3385.21	3075.26	3173.15	4591.36		hsa-miR-30c_st	miRNA	Homo sapiens	UGUAAACAUCCUACACUCUCAGC	miRNA-2_0	2010-10-08	Affymetrix Proprietary Database	hsa-miR-30c		23
hsa-miR-30b-star_st	93.1957	93.6357	73.4084	92.3177	50.1514	104.095	66.5197	203.006	123.513	96.8521	123.957		hsa-miR-30b-star_st	miRNA	Homo sapiens	CUGGGAGGUGGAUGUUUACUUC	miRNA-2_0	2010-10-08	Affymetrix Proprietary Database	hsa-mir-30b	8:135812763-135812850 (-)	22
hsa-miR-30b_st	1539.89	1097.91	1981.81	1619.34	1418.97	1854.46	1970.71	1504.61	1582.58	2375.83	3719.45		hsa-miR-30b_st	miRNA	Homo sapiens	UGUAAACAUCCUACACUCAGCU	miRNA-2_0	2010-10-08	Affymetrix Proprietary Database	hsa-mir-30b	8:135812763-135812850 (-)	22
hsa-miR-30a-star_st	218.325	184.073	263.58	272.237	212.989	302.252	211.461	282.455	343.973	151.778	435.263		hsa-miR-30a-star_st	miRNA	Homo sapiens	CUUUCAGUCGGAUGUUUGCAGC	miRNA-2_0	2010-10-08	Affymetrix Proprietary Database	hsa-mir-30a	6:72113254-72113324 (-)	22
hsa-miR-30a_st	976.146	688.886	1133.31	992.608	840.648	1132.09	1132.09	1267.34	1193	1401.54	1998.67		hsa-miR-30a_st	miRNA	Homo sapiens	UGUAAACAUCCUCGACUGGAAG	miRNA-2_0	2010-10-08	Affymetrix Proprietary Database	hsa-mir-30a	6:72113254-72113324 (-)	22
hsa-miR-3074_st	19.6967	26.1975	18.8206	17.952	21.0072	15.456	22.5437	23.7611	22.8406	17.4372	25.4427		hsa-miR-3074_st	miRNA	Homo sapiens	GAUAUCAGCUCAGUAGGCACCG	miRNA-2_0	2010-10-08	Affymetrix Proprietary Database	hsa-mir-3074	9:97848296-97848376 (-)	22
hsa-miR-3065-5p_st	19.9803	22.9438	14.0705	17.1169	23.1133	24.7328	27.3915	15.9292	22.8736	18.6609	21.5229		hsa-miR-3065-5p_st	miRNA	Homo sapiens	UCAACAAAAUCACUGAUGCUGGA	miRNA-2_0	2010-10-08	Affymetrix Proprietary Database	hsa-mir-3065	17:79099677-79099755 (+)	23
hsa-miR-3065-3p_st	16.7982	20.9745	15.2635	20.7761	16.1004	16.0748	19.7165	14.016	18.0257	15.2433	14.2747		hsa-miR-3065-3p_st	miRNA	Homo sapiens	UCAGCACCAGGAUAUUGUUGGAG	miRNA-2_0	2010-10-08	Affymetrix Proprietary Database	hsa-mir-3065	17:79099677-79099755 (+)	23
hsa-miR-302e_st	14.8343	14.3223	14.8343	15.9506	18.9907	14.8343	14.2877	14.3395	18.1523	14.3112	10.2841		hsa-miR-302e_st	miRNA	Homo sapiens	UAAGUGCUUCCAUGCUU	miRNA-2_0	2010-10-08	Affymetrix Proprietary Database	hsa-mir-302e	11:7255997-7256068 (+)	17
hsa-miR-302d-star_st	21.3935	14.8317	14.3216	11.3966	16.5492	18.5374	20.1803	15.7317	15.7317	15.3659	13.9466		hsa-miR-302d-star_st	miRNA	Homo sapiens	ACUUUAACAUGGAGGCACUUGC	miRNA-2_0	2010-10-08	Affymetrix Proprietary Database	hsa-mir-302d	4:113569160-113569227 (-)	22
hsa-miR-302d_st	54.9825	23.4949	30.9606	34.1309	31.5659	37.3994	28.1701	31.4114	28.5567	10.4134	22.1237		hsa-miR-302d_st	miRNA	Homo sapiens	UAAGUGCUUCCAUGUUUGAGUGU	miRNA-2_0	2010-10-08	Affymetrix Proprietary Database	hsa-mir-302d	4:113569160-113569227 (-)	23
hsa-miR-302c-star_st	20.0273	14.2771	15.5138	19.8095	24.1596	19.4746	15.3722	19.2997	21.0455	16.8169	17.0485		hsa-miR-302c-star_st	miRNA	Homo sapiens	UUUAACAUGGGGGUACCUGCUG	miRNA-2_0	2010-10-08	Affymetrix Proprietary Database	hsa-mir-302c	4:113569519-113569586 (-)	22
hsa-miR-302a-star_st	15.9982	10.0232	16.9659	16.9511	19.0488	16.9659	16.9659	17.9695	16.9659	12.1635	18.8872		hsa-miR-302a-star_st	miRNA	Homo sapiens	ACUUAAACGUGGAUGUACUUGCU	miRNA-2_0	2010-10-08	Affymetrix Proprietary Database	hsa-mir-302a	4:113569339-113569407 (-)	23
hsa-miR-302a_st	20.7624	12.2788	23.5318	20.1098	21.6604	15.3131	17.288	17.5217	15.4362	13.9911	20.1812		hsa-miR-302a_st	miRNA	Homo sapiens	UAAGUGCUUCCAUGUUUUGGUGA	miRNA-2_0	2010-10-08	Affymetrix Proprietary Database	hsa-mir-302a	4:113569339-113569407 (-)	23
hsa-miR-301b_st	35.6063	19.1923	29.7845	24.2801	24.3278	20.3103	27.9862	18.1603	19.0458	19.8972	15.8946		hsa-miR-301b_st	miRNA	Homo sapiens	CAGUGCAAUGAUAUUGUCAAAGC	miRNA-2_0	2010-10-08	Affymetrix Proprietary Database	hsa-mir-301b	22:22007270-22007347 (+)	23
hsa-miR-301a_st	378.401	208.576	274.852	245.376	297.184	288.4	376.94	181.903	209.768	217.124	193.672		hsa-miR-301a_st	miRNA	Homo sapiens	CAGUGCAAUAGUAUUGUCAAAGC	miRNA-2_0	2010-10-08	Affymetrix Proprietary Database	hsa-mir-301a	17:57228497-57228582 (-)	23
hsa-miR-29c-star_st	24.5905	21.8869	21.9476	20.4724	16.1416	18.925	17.4286	21.4849	19.972	24.2127	19.6141		hsa-miR-29c-star_st	miRNA	Homo sapiens	UGACCGAUUUCUCCUGGUGUUC	miRNA-2_0	2010-10-08	Affymetrix Proprietary Database	hsa-mir-29c	1:207975197-207975284 (-)	22
hsa-miR-29c_st	23.1581	19.4971	24.3731	23.1581	24.1596	16.7618	30.96	21.96	22.2326	23.1581	20.2381		hsa-miR-29c_st	miRNA	Homo sapiens	UAGCACCAUUUGAAAUCGGUUA	miRNA-2_0	2010-10-08	Affymetrix Proprietary Database	hsa-mir-29c	1:207975197-207975284 (-)	22
hsa-miR-29b-2-star_st	29.7398	21.8707	31.9233	29.5652	26.0056	21.2231	32.1225	27.8901	32.9084	42.8267	28.9188		hsa-miR-29b-2-star_st	miRNA	Homo sapiens	CUGGUUUCACAUGGUGGCUUAG	miRNA-2_0	2010-10-08	Affymetrix Proprietary Database	hsa-miR-29b-2-star		22
hsa-miR-29a_st	87.5085	84.382	75.6365	97.6047	89.2687	125.062	168.28	66.1904	95.6886	248.345	168.33		hsa-miR-29a_st	miRNA	Homo sapiens	UAGCACCAUCUGAAAUCGGUUA	miRNA-2_0	2010-10-08	Affymetrix Proprietary Database	hsa-mir-29a	7:130561506-130561569 (-)	22
hsa-miR-299-5p_st	120.075	91.2855	143.238	120.689	85.8369	125.319	109.713	111.968	189.226	121.487	334.249		hsa-miR-299-5p_st	miRNA	Homo sapiens	UGGUUUACCGUCCCACAUACAU	miRNA-2_0	2010-10-08	Affymetrix Proprietary Database	hsa-mir-299	14:101490131-101490193 (+)	22
hsa-miR-299-3p_st	156.053	125.749	152.047	145.626	116.945	122.721	164.952	191.247	228.777	120.531	141.196		hsa-miR-299-3p_st	miRNA	Homo sapiens	UAUGUGGGAUGGUAAACCGCUU	miRNA-2_0	2010-10-08	Affymetrix Proprietary Database	hsa-mir-299	14:101490131-101490193 (+)	22
hsa-miR-297_st	12.1232	25.0287	17.7451	26.1661	24.8062	17.7396	25.9903	27.4362	20.9982	67.6403	20.3406		hsa-miR-297_st	miRNA	Homo sapiens	AUGUAUGUGUGCAUGUGCAUG	miRNA-2_0	2010-10-08	Affymetrix Proprietary Database	hsa-mir-297	4:111781738-111781803 (-)	21
hsa-miR-296-3p_st	50.9219	37.7439	52.5262	49.1701	43.9155	57.0716	46.3596	66.0729	54.0456	44.3656	22.859		hsa-miR-296-3p_st	miRNA	Homo sapiens	GAGGGUUGGGUGGAGGCUCUCC	miRNA-2_0	2010-10-08	Affymetrix Proprietary Database	hsa-mir-296	20:57392670-57392749 (-)	22
hsa-miR-2861_st	2334.86	4139.67	2400.14	3035.58	4482.16	3431.48	2148.29	2880.28	1943.24	1918.82	1326.4		hsa-miR-2861_st	miRNA	Homo sapiens	GGGGCCUGGCGGUGGGCGG	miRNA-2_0	2010-10-08	Affymetrix Proprietary Database	hsa-mir-2861	9:130548197-130548286 (+)	19
hsa-miR-28-5p_st	1073.17	1331.62	1108.71	1073.38	1235.87	1176.15	1268.8	1368.47	1356.26	1417	1369.29		hsa-miR-28-5p_st	miRNA	Homo sapiens	AAGGAGCUCACAGUCUAUUGAG	miRNA-2_0	2010-10-08	Affymetrix Proprietary Database	hsa-mir-28	3:188406569-188406654 (+)	22
hsa-miR-28-3p_st	523.25	530.523	556.626	557.893	505.958	625.776	654.728	705.217	724.919	623.761	949.524		hsa-miR-28-3p_st	miRNA	Homo sapiens	CACUAGAUUGUGAGCUCCUGGA	miRNA-2_0	2010-10-08	Affymetrix Proprietary Database	hsa-mir-28	3:188406569-188406654 (+)	22
hsa-miR-27b-star_st	138.982	95.0811	122.014	116.717	69.3117	116.97	87.4722	139.512	177.931	95.3306	237.532		hsa-miR-27b-star_st	miRNA	Homo sapiens	AGAGCUUAGCUGAUUGGUGAAC	miRNA-2_0	2010-10-08	Affymetrix Proprietary Database	hsa-mir-27b	9:97847727-97847823 (+)	22
hsa-miR-27b_st	3533.47	2839.91	4012.05	4277.54	3528.7	4732.61	3952.74	3753.96	4514.6	4418.53	7167.87		hsa-miR-27b_st	miRNA	Homo sapiens	UUCACAGUGGCUAAGUUCUGC	miRNA-2_0	2010-10-08	Affymetrix Proprietary Database	hsa-mir-27b	9:97847727-97847823 (+)	21
hsa-miR-27a-star_st	28.6838	19.8546	18.5099	34.7071	19.9228	28.0968	23.3724	34.0309	24.7541	28.0859	19.7006		hsa-miR-27a-star_st	miRNA	Homo sapiens	AGGGCUUAGCUGCUUGUGAGCA	miRNA-2_0	2010-10-08	Affymetrix Proprietary Database	hsa-mir-27a	19:13947254-13947331 (-)	22
hsa-miR-27a_st	2929.77	2316.7	2757.11	2204.65	2022.69	3085.16	3802.67	2412.09	2519.03	2425.75	3365.77		hsa-miR-27a_st	miRNA	Homo sapiens	UUCACAGUGGCUAAGUUCCGC	miRNA-2_0	2010-10-08	Affymetrix Proprietary Database	hsa-mir-27a	19:13947254-13947331 (-)	21
hsa-miR-26b-star_st	19.4884	21.1922	20.2037	21.1922	20.9976	21.1922	23.3035	21.7138	17.9471	18.3872	29.0858		hsa-miR-26b-star_st	miRNA	Homo sapiens	CCUGUUCUCCAUUACUUGGCUC	miRNA-2_0	2010-10-08	Affymetrix Proprietary Database	hsa-mir-26b	2:219267369-219267445 (+)	22
hsa-miR-26b_st	69.9088	99.0747	113.094	124.398	119.611	124.575	124.646	158.718	109.204	171.298	198.29		hsa-miR-26b_st	miRNA	Homo sapiens	UUCAAGUAAUUCAGGAUAGGU	miRNA-2_0	2010-10-08	Affymetrix Proprietary Database	hsa-mir-26b	2:219267369-219267445 (+)	21
hsa-miR-26a_st	13228.7	12901.7	14619.4	14669.4	14997.5	14762.1	14684.5	14016.4	14808.4	15190	14621.8		hsa-miR-26a_st	miRNA	Homo sapiens	UUCAAGUAAUCCAGGAUAGGCU	miRNA-2_0	2010-10-08	Affymetrix Proprietary Database	hsa-miR-26a		22
hsa-miR-25-star_st	76.0901	46.4501	36.3919	44.148	53.7225	45.1255	40.9809	64.8707	45.1255	30.8204	35.5705		hsa-miR-25-star_st	miRNA	Homo sapiens	AGGCGGAGACUUGGGCAAUUG	miRNA-2_0	2010-10-08	Affymetrix Proprietary Database	hsa-mir-25	7:99691183-99691266 (-)	21
hsa-miR-25_st	1699.03	986.443	1600.2	1741.81	1822.16	1397.42	1261.23	1034.38	1365.91	1307.01	1439.15		hsa-miR-25_st	miRNA	Homo sapiens	CAUUGCACUUGUCUCGGUCUGA	miRNA-2_0	2010-10-08	Affymetrix Proprietary Database	hsa-mir-25	7:99691183-99691266 (-)	22
hsa-miR-24-2-star_st	103.295	91.4485	111.447	103.95	91.9753	103.999	106.078	106.744	122.71	91.0169	130.712		hsa-miR-24-2-star_st	miRNA	Homo sapiens	UGCCUACUGAGCUGAAACACAG	miRNA-2_0	2010-10-08	Affymetrix Proprietary Database	hsa-miR-24-2-star		22
hsa-miR-24-1-star_st	16.0522	10.8334	17.022	15.7043	16.8797	15.3175	17.5751	15.6096	18.043	24.4997	20.1812		hsa-miR-24-1-star_st	miRNA	Homo sapiens	UGCCUACUGAGCUGAUAUCAGU	miRNA-2_0	2010-10-08	Affymetrix Proprietary Database	hsa-miR-24-1-star		22
hsa-miR-24_st	11473	11104.8	12280.6	10556.1	9996.79	12389	11735.4	13291.2	12924	11374.4	12460.1		hsa-miR-24_st	miRNA	Homo sapiens	UGGCUCAGUUCAGCAGGAACAG	miRNA-2_0	2010-10-08	Affymetrix Proprietary Database	hsa-miR-24		22
hsa-miR-23b-star_st	44.312	29.6344	46.9114	48.3332	22.1176	26.6873	32.0537	49.6412	47.9335	37.2591	78.3289		hsa-miR-23b-star_st	miRNA	Homo sapiens	UGGGUUCCUGGCAUGCUGAUUU	miRNA-2_0	2010-10-08	Affymetrix Proprietary Database	hsa-mir-23b	9:97847490-97847586 (+)	22
hsa-miR-23b_st	10569.7	10119.9	10758.6	10024.8	9739.38	12004.9	10309.9	12183.1	11909.4	10068.8	14632		hsa-miR-23b_st	miRNA	Homo sapiens	AUCACAUUGCCAGGGAUUACC	miRNA-2_0	2010-10-08	Affymetrix Proprietary Database	hsa-mir-23b	9:97847490-97847586 (+)	21
hsa-miR-23a-star_st	24.5526	20.9853	38.7861	25.4913	27.5679	31.8197	27.7269	42.203	31.6674	16.773	25.902		hsa-miR-23a-star_st	miRNA	Homo sapiens	GGGGUUCCUGGGGAUGGGAUUU	miRNA-2_0	2010-10-08	Affymetrix Proprietary Database	hsa-mir-23a	19:13947401-13947473 (-)	22
hsa-miR-23a_st	8884.3	7125.13	9080.08	8809.91	9080.08	11015.1	9275.7	8274.25	10093.6	8638.68	10059.1		hsa-miR-23a_st	miRNA	Homo sapiens	AUCACAUUGCCAGGGAUUUCC	miRNA-2_0	2010-10-08	Affymetrix Proprietary Database	hsa-mir-23a	19:13947401-13947473 (-)	21
hsa-miR-2355_st	16.8657	38.6751	18.5099	18.8318	18.0068	31.8002	16.5147	16.5159	16.1299	18.6538	20.1812		hsa-miR-2355_st	miRNA	Homo sapiens	AUCCCCAGAUACAAUGGACAA	miRNA-2_0	2010-10-08	Affymetrix Proprietary Database	hsa-mir-2355	2:207974711-207974797 (-)	21
hsa-miR-22-star_st	28.1087	21.1225	48.1012	45.0688	28.5425	35.6063	46.0124	34.6595	34.7595	62.4682	67.8432		hsa-miR-22-star_st	miRNA	Homo sapiens	AGUUCUUCAGUGGCAAGCUUUA	miRNA-2_0	2010-10-08	Affymetrix Proprietary Database	hsa-mir-22	17:1617197-1617281 (-)	22
hsa-miR-2278_st	21.68	10.7986	13.5448	18.7511	11.4823	12.0608	14.1946	16.296	17.2371	22.5128	17.0367		hsa-miR-2278_st	miRNA	Homo sapiens	GAGAGCAGUGUGUGUUGCCUGG	miRNA-2_0	2010-10-08	Affymetrix Proprietary Database	hsa-mir-2278	9:97572244-97572339 (+)	22
hsa-miR-2277_st	32.4397	43.6496	35.5057	45.8124	34.9289	42.4555	34.5598	62.3906	36.5401	27.4611	19.2705		hsa-miR-2277_st	miRNA	Homo sapiens	UGACAGCGCCCUGCCUGGCUC	miRNA-2_0	2010-10-08	Affymetrix Proprietary Database	hsa-mir-2277	5:92956402-92956494 (-)	21
hsa-miR-2276_st	34.8537	20.0879	23.5925	18.4382	22.5951	22.7198	25.6353	22.7427	22.5951	22.4252	20.1812		hsa-miR-2276_st	miRNA	Homo sapiens	UCUGCAAGUGUCAGAGGCGAGG	miRNA-2_0	2010-10-08	Affymetrix Proprietary Database	hsa-mir-2276	13:24736555-24736643 (+)	22
hsa-miR-224-star_st	48.3725	37.146	68.6313	55.0431	52.5645	67.5771	66.7864	117.818	83.6313	94.71	110.794		hsa-miR-224-star_st	miRNA	Homo sapiens	AAAAUGGUGCCCUAGUGACUACA	miRNA-2_0	2010-10-08	Affymetrix Proprietary Database	hsa-mir-224	X:151127050-151127130 (-)	23
hsa-miR-224_st	22.3975	17.7731	78.297	44.6212	44.598	45.6086	50.3891	53.8997	51.6596	45.6086	62.0448		hsa-miR-224_st	miRNA	Homo sapiens	CAAGUCACUAGUGGUUCCGUU	miRNA-2_0	2010-10-08	Affymetrix Proprietary Database	hsa-mir-224	X:151127050-151127130 (-)	21
hsa-miR-223_st	28.5932	28.1556	27.5922	28.2203	29.7781	26.1163	31.0092	28.2661	23.0339	30.3808	48.7102		hsa-miR-223_st	miRNA	Homo sapiens	UGUCAGUUUGUCAAAUACCCCA	miRNA-2_0	2010-10-08	Affymetrix Proprietary Database	hsa-mir-223	X:65238712-65238821 (+)	22
hsa-miR-222-star_st	23.7283	29.5161	23.4417	23.1338	23.4417	25.8017	20.6911	19.0676	23.4417	23.4417	17.5132		hsa-miR-222-star_st	miRNA	Homo sapiens	CUCAGUAGCCAGUGUAGAUCCU	miRNA-2_0	2010-10-08	Affymetrix Proprietary Database	hsa-mir-222	X:45606421-45606530 (-)	22
hsa-miR-222_st	917.483	674.891	743.115	759.745	851.666	953.999	740.885	949.992	948.02	357.057	1866.12		hsa-miR-222_st	miRNA	Homo sapiens	AGCUACAUCUGGCUACUGGGU	miRNA-2_0	2010-10-08	Affymetrix Proprietary Database	hsa-mir-222	X:45606421-45606530 (-)	21
hsa-miR-221-star_st	22.7317	21.1116	23.1122	26.4989	18.9991	23.5805	19.954	22.9601	25.361	22.9601	46.474		hsa-miR-221-star_st	miRNA	Homo sapiens	ACCUGGCAUACAAUGUAGAUUU	miRNA-2_0	2010-10-08	Affymetrix Proprietary Database	hsa-mir-221	X:45605585-45605694 (-)	22
hsa-miR-221_st	2142.49	1716.4	1847.07	1792.71	1847.83	1528.07	1661.4	2163.39	2388.85	920.605	4747.16		hsa-miR-221_st	miRNA	Homo sapiens	AGCUACAUUGUCUGCUGGGUUUC	miRNA-2_0	2010-10-08	Affymetrix Proprietary Database	hsa-mir-221	X:45605585-45605694 (-)	23
hsa-miR-220b_st	20.9971	20.4076	15.3706	18.0214	13.901	21.4256	12.9691	15.8742	17.7658	19.8007	18.0214		hsa-miR-220b_st	miRNA	Homo sapiens	CCACCACCGUGUCUGACACUU	miRNA-2_0	2010-10-08	Affymetrix Proprietary Database	hsa-mir-220b	19:6495959-6496045 (+)	21
hsa-miR-220a_st	12.8873	27.9285	15.7317	8.99003	14.0082	15.7317	12.7743	15.274	18.928	16.5349	15.9915		hsa-miR-220a_st	miRNA	Homo sapiens	CCACACCGUAUCUGACACUUU	miRNA-2_0	2010-10-08	Affymetrix Proprietary Database	hsa-mir-220a	X:122695946-122696055 (-)	21
hsa-miR-22_st	2223.63	1330.69	1849.26	1594.72	1745.13	2532.95	2783.76	2058.57	2078.75	2981.87	3070.6		hsa-miR-22_st	miRNA	Homo sapiens	AAGCUGCCAGUUGAAGAACUGU	miRNA-2_0	2010-10-08	Affymetrix Proprietary Database	hsa-mir-22	17:1617197-1617281 (-)	22
hsa-miR-21-star_st	29.0319	28.7611	26.8938	29.4682	26.8938	15.7851	32.0697	23.9603	23.5927	34.8058	19.418		hsa-miR-21-star_st	miRNA	Homo sapiens	CAACACCAGUCGAUGGGCUGU	miRNA-2_0	2010-10-08	Affymetrix Proprietary Database	hsa-mir-21	17:57918627-57918698 (+)	21
hsa-miR-219-5p_st	14.7969	17.2885	15.0046	13.6731	15.0046	15.3131	13.7433	12.6528	13.874	11.2799	13.769		hsa-miR-219-5p_st	miRNA	Homo sapiens	UGAUUGUCCAAACGCAAUUCU	miRNA-2_0	2010-10-08	Affymetrix Proprietary Database	hsa-miR-219-5p		21
hsa-miR-218-2-star_st	25.006	22.8994	13.6446	13.782	23.785	17.5941	27.3093	20.8354	18.7695	22.7044	15.6629		hsa-miR-218-2-star_st	miRNA	Homo sapiens	CAUGGUUCUGUCAAGCACCGCG	miRNA-2_0	2010-10-08	Affymetrix Proprietary Database	hsa-miR-218-2-star		22
hsa-miR-218_st	71.7136	125.635	97.6552	153.157	139.908	98.4507	139.721	63.855	60.0561	141.647	32.3263		hsa-miR-218_st	miRNA	Homo sapiens	UUGUGCUUGAUCUAACCAUGU	miRNA-2_0	2010-10-08	Affymetrix Proprietary Database	hsa-miR-218		21
hsa-miR-217_st	15.3138	16.12	16.12	12.668	19.5867	18.5841	22.9472	11.574	16.1334	22.0537	13.396		hsa-miR-217_st	miRNA	Homo sapiens	UACUGCAUCAGGAACUGAUUGGA	miRNA-2_0	2010-10-08	Affymetrix Proprietary Database	hsa-mir-217	2:56210102-56210211 (-)	23
hsa-miR-216b_st	21.6231	22.7411	24.5449	21.8978	21.8978	21.8978	21.4556	21.8978	22.4413	18.3719	24.1145		hsa-miR-216b_st	miRNA	Homo sapiens	AAAUCUCUGCAGGCAAAUGUGA	miRNA-2_0	2010-10-08	Affymetrix Proprietary Database	hsa-mir-216b	2:56227849-56227930 (-)	22
hsa-miR-216a_st	18.885	16.2354	15.9186	12.9023	14.3161	17.5941	18.803	22.0363	17.5714	14.7021	16.2354		hsa-miR-216a_st	miRNA	Homo sapiens	UAAUCUCAGCUGGCAACUGUGA	miRNA-2_0	2010-10-08	Affymetrix Proprietary Database	hsa-mir-216a	2:56216085-56216194 (-)	22
hsa-miR-215_st	11.5812	21.5611	19.917	20.1904	20.04	14.195	27.2032	14.3904	19.6345	65.0557	14.1945		hsa-miR-215_st	miRNA	Homo sapiens	AUGACCUAUGAAUUGACAGAC	miRNA-2_0	2010-10-08	Affymetrix Proprietary Database	hsa-mir-215	1:220291195-220291304 (-)	21
hsa-miR-214-star_st	148.627	162.422	138.025	121.602	114.563	107.827	183.158	105.028	128.784	144.944	116.206		hsa-miR-214-star_st	miRNA	Homo sapiens	UGCCUGUCUACACUUGCUGUGC	miRNA-2_0	2010-10-08	Affymetrix Proprietary Database	hsa-mir-214	1:172107938-172108047 (-)	22
hsa-miR-214_st	3912.89	5113.86	3210.92	3643.76	4198.68	3482.65	4618.4	4026.68	4188.33	4734.41	2225.88		hsa-miR-214_st	miRNA	Homo sapiens	ACAGCAGGCACAGACAGGCAGU	miRNA-2_0	2010-10-08	Affymetrix Proprietary Database	hsa-mir-214	1:172107938-172108047 (-)	22
hsa-miR-212_st	81.6853	99.4455	71.7131	63.0657	51.9198	49.0363	72.4644	78.6749	56.4447	57.1951	82.4173		hsa-miR-212_st	miRNA	Homo sapiens	UAACAGUCUCCAGUCACGGCC	miRNA-2_0	2010-10-08	Affymetrix Proprietary Database	hsa-mir-212	17:1953565-1953674 (-)	21
hsa-miR-2116-star_st	14.8343	39.5503	14.5864	17.7669	22.09	19.0402	19.4403	19.0402	19.0402	18.8573	16.4008		hsa-miR-2116-star_st	miRNA	Homo sapiens	CCUCCCAUGCCAAGAACUCCC	miRNA-2_0	2010-10-08	Affymetrix Proprietary Database	hsa-mir-2116	15:59463382-59463461 (-)	21
hsa-miR-2115-star_st	15.2746	14.4572	16.9822	15.5772	18.9265	15.1152	13.1156	15.1152	14.9311	22.5325	19.3764		hsa-miR-2115-star_st	miRNA	Homo sapiens	CAUCAGAAUUCAUGGAGGCUAG	miRNA-2_0	2010-10-08	Affymetrix Proprietary Database	hsa-mir-2115	3:48357850-48357949 (-)	22
hsa-miR-2110_st	112.429	84.0758	86.6942	73.7095	78.7383	93.3294	70.5491	153.217	112.843	78.8768	125.339		hsa-miR-2110_st	miRNA	Homo sapiens	UUGGGGAAACGGCCGCUGAGUG	miRNA-2_0	2010-10-08	Affymetrix Proprietary Database	hsa-mir-2110	10:115933864-115933938 (-)	22
hsa-miR-211_st	23.1069	21.0676	18.2745	14.4403	14.933	18.0661	16.8883	22.5133	18.2745	18.3872	17.1681		hsa-miR-211_st	miRNA	Homo sapiens	UUCCCUUUGUCAUCCUUCGCCU	miRNA-2_0	2010-10-08	Affymetrix Proprietary Database	hsa-mir-211	15:31357235-31357344 (-)	22
hsa-miR-210_st	1537.41	1685.13	1162.51	950.424	968.777	903.931	1113.93	1920.1	1196.96	951.065	1079.4		hsa-miR-210_st	miRNA	Homo sapiens	CUGUGCGUGUGACAGCGGCUGA	miRNA-2_0	2010-10-08	Affymetrix Proprietary Database	hsa-mir-210	11:568089-568198 (-)	22
hsa-miR-21_st	217.269	309.486	435.731	423.757	405.687	284.258	399.076	286.579	317.116	354.008	321.079		hsa-miR-21_st	miRNA	Homo sapiens	UAGCUUAUCAGACUGAUGUUGA	miRNA-2_0	2010-10-08	Affymetrix Proprietary Database	hsa-mir-21	17:57918627-57918698 (+)	22
hsa-miR-20b-star_st	68.0188	35.5699	47.0921	34.9594	39.4156	41.1398	42.2465	51.6931	43.6642	42.2465	42.2465		hsa-miR-20b-star_st	miRNA	Homo sapiens	ACUGUAGUAUGGGCACUUCCAG	miRNA-2_0	2010-10-08	Affymetrix Proprietary Database	hsa-mir-20b	X:133303839-133303907 (-)	22
hsa-miR-20b_st	3531.91	2958.39	2705.43	2687.59	3033.02	2474.05	2065.11	2956.25	2640.5	2034.89	1823.92		hsa-miR-20b_st	miRNA	Homo sapiens	CAAAGUGCUCAUAGUGCAGGUAG	miRNA-2_0	2010-10-08	Affymetrix Proprietary Database	hsa-mir-20b	X:133303839-133303907 (-)	23
hsa-miR-20a-star_st	16.9659	15.3851	16.9659	16.9659	16.2139	11.1481	18.9651	20.0712	16.1484	20.4636	21.1314		hsa-miR-20a-star_st	miRNA	Homo sapiens	ACUGCAUUAUGAGCACUUAAAG	miRNA-2_0	2010-10-08	Affymetrix Proprietary Database	hsa-mir-20a	13:92003319-92003389 (+)	22
hsa-miR-20a_st	9558.97	9337.81	8127.12	7850.41	8464.09	7836.47	7852.84	8539.37	7047.16	5571.18	4207.47		hsa-miR-20a_st	miRNA	Homo sapiens	UAAAGUGCUUAUAGUGCAGGUAG	miRNA-2_0	2010-10-08	Affymetrix Proprietary Database	hsa-mir-20a	13:92003319-92003389 (+)	23
hsa-miR-208b_st	261.652	80.4859	314.024	245.96	194.967	290.495	218.622	199.9	265.422	21.084	311.942		hsa-miR-208b_st	miRNA	Homo sapiens	AUAAGACGAACAAAAGGUUUGU	miRNA-2_0	2010-10-08	Affymetrix Proprietary Database	hsa-mir-208b	14:23887196-23887272 (-)	22
hsa-miR-208a_st	36.0335	32.2117	31.7671	23.44	44.2989	23.2509	70.6767	32.9218	24.0321	65.8283	22.5235		hsa-miR-208a_st	miRNA	Homo sapiens	AUAAGACGAGCAAAAAGCUUGU	miRNA-2_0	2010-10-08	Affymetrix Proprietary Database	hsa-mir-208a	14:23857805-23857875 (-)	22
hsa-miR-206_st	149.01	277.195	82.44	192.55	161.072	34.1144	417.693	334.232	44.1943	321.044	22.0364		hsa-miR-206_st	miRNA	Homo sapiens	UGGAAUGUAAGGAAGUGUGUGG	miRNA-2_0	2010-10-08	Affymetrix Proprietary Database	hsa-mir-206	6:52009147-52009232 (+)	22
hsa-miR-205-star_st	17.5836	14.4439	14.9863	15.2242	12.0097	9.74749	18.0584	17.7228	16.1297	16.095	18.5144		hsa-miR-205-star_st	miRNA	Homo sapiens	GAUUUCAGUGGAGUGAAGUUC	miRNA-2_0	2010-10-08	Affymetrix Proprietary Database	hsa-mir-205	1:209605478-209605587 (+)	21
hsa-miR-205_st	26.2566	31.1231	26.6208	25.777	29.1175	18.9507	38.0854	19.5328	17.7662	14.8801	19.2975		hsa-miR-205_st	miRNA	Homo sapiens	UCCUUCAUUCCACCGGAGUCUG	miRNA-2_0	2010-10-08	Affymetrix Proprietary Database	hsa-mir-205	1:209605478-209605587 (+)	22
hsa-miR-204_st	48.6052	86.2183	69.745	99.0521	94.3016	59.7308	124.794	80.7042	80.6987	273.21	91.2111		hsa-miR-204_st	miRNA	Homo sapiens	UUCCCUUUGUCAUCCUAUGCCU	miRNA-2_0	2010-10-08	Affymetrix Proprietary Database	hsa-mir-204	9:73424891-73425000 (-)	22
hsa-miR-203_st	130.608	113.085	121.215	120.527	159.855	114.001	141.34	91.3834	107.894	60.0982	156.205		hsa-miR-203_st	miRNA	Homo sapiens	GUGAAAUGUUUAGGACCACUAG	miRNA-2_0	2010-10-08	Affymetrix Proprietary Database	hsa-mir-203	14:104583742-104583851 (+)	22
hsa-miR-202-star_st	16.203	13.8588	17.0617	18.2199	11.6689	13.2674	16.2102	15.6936	20.2444	15.5889	15.6936		hsa-miR-202-star_st	miRNA	Homo sapiens	UUCCUAUGCAUAUACUUCUUUG	miRNA-2_0	2010-10-08	Affymetrix Proprietary Database	hsa-mir-202	10:135061015-135061124 (-)	22
hsa-miR-202_st	18.3714	16.6922	17.5941	14.9158	20.8633	17.5941	18.4105	21.5628	17.5457	20.2349	12.1171		hsa-miR-202_st	miRNA	Homo sapiens	AGAGGUAUAGGGCAUGGGAA	miRNA-2_0	2010-10-08	Affymetrix Proprietary Database	hsa-mir-202	10:135061015-135061124 (-)	20
hsa-miR-200c_st	88.4824	45.7255	41.2014	43.7751	63.3909	30.5561	46.1875	78.6902	45.3725	35.616	24.4119		hsa-miR-200c_st	miRNA	Homo sapiens	UAAUACUGCCGGGUAAUGAUGGA	miRNA-2_0	2010-10-08	Affymetrix Proprietary Database	hsa-mir-200c	12:7072862-7072929 (+)	23
hsa-miR-200b-star_st	17.8423	24.5622	18.7129	15.6031	18.0068	19.1788	18.5434	20.5154	17.8423	12.9383	14.4131		hsa-miR-200b-star_st	miRNA	Homo sapiens	CAUCUUACUGGGCAGCAUUGGA	miRNA-2_0	2010-10-08	Affymetrix Proprietary Database	hsa-mir-200b	1:1102484-1102578 (+)	22
hsa-miR-200b_st	24.3015	19.3318	21.05	23.302	21.8978	20.1374	26.2127	21.8978	20.1421	22.7981	16.7744		hsa-miR-200b_st	miRNA	Homo sapiens	UAAUACUGCCUGGUAAUGAUGA	miRNA-2_0	2010-10-08	Affymetrix Proprietary Database	hsa-mir-200b	1:1102484-1102578 (+)	22
hsa-miR-200a_st	20.895	16.0985	19.0707	21.0055	21.8051	21.273	23.5738	12.3466	15.7889	18.4815	19.4974		hsa-miR-200a_st	miRNA	Homo sapiens	UAACACUGUCUGGUAACGAUGU	miRNA-2_0	2010-10-08	Affymetrix Proprietary Database	hsa-mir-200a	1:1103243-1103332 (+)	22
hsa-miR-19b-1-star_st	24.1652	15.8915	19.3511	20.1204	21.5677	16.7154	19.1701	19.3575	21.7617	14.9129	19.1701		hsa-miR-19b-1-star_st	miRNA	Homo sapiens	AGUUUUGCAGGUUUGCAUCCAGC	miRNA-2_0	2010-10-08	Affymetrix Proprietary Database	hsa-miR-19b-1-star		23
hsa-miR-19b_st	4846.33	3378.28	3907.25	4438.67	4432.34	4588.99	3831.8	3431.24	3483.84	3919.99	3326.79		hsa-miR-19b_st	miRNA	Homo sapiens	UGUGCAAAUCCAUGCAAAACUGA	miRNA-2_0	2010-10-08	Affymetrix Proprietary Database	hsa-miR-19b		23
hsa-miR-19a_st	168.401	141.411	189.663	202.558	165.794	219.931	165.171	148.371	161.457	133.46	104.623		hsa-miR-19a_st	miRNA	Homo sapiens	UGUGCAAAUCUAUGCAAAACUGA	miRNA-2_0	2010-10-08	Affymetrix Proprietary Database	hsa-mir-19a	13:92003145-92003226 (+)	23
hsa-miR-199b-5p_st	82.3426	61.3458	123.124	85.2353	71.6258	77.3043	132.004	50.5418	75.5915	110.927	112.829		hsa-miR-199b-5p_st	miRNA	Homo sapiens	CCCAGUGUUUAGACUAUCUGUUC	miRNA-2_0	2010-10-08	Affymetrix Proprietary Database	hsa-mir-199b	9:131007000-131007109 (-)	23
hsa-miR-199b-3p_st	3371.2	3922.82	4826.7	6527.9	6278.73	6200.38	6629.73	2870.98	5343.52	6307.32	4069.33		hsa-miR-199b-3p_st	miRNA	Homo sapiens	ACAGUAGUCUGCACAUUGGUUA	miRNA-2_0	2010-10-08	Affymetrix Proprietary Database	hsa-mir-199b	9:131007000-131007109 (-)	22
hsa-miR-199a-5p_st	2241.34	2131.03	2169.27	2074.74	2321.68	2340.93	3314.96	1589.91	2206.3	2526.76	1670.41		hsa-miR-199a-5p_st	miRNA	Homo sapiens	CCCAGUGUUCAGACUACCUGUUC	miRNA-2_0	2010-10-08	Affymetrix Proprietary Database	hsa-miR-199a-5p		23
hsa-miR-199a-3p_st	3252.41	3836.7	4883.41	6310.84	5837.13	5998.01	6136.53	2755.53	5187.84	6311.71	4006.39		hsa-miR-199a-3p_st	miRNA	Homo sapiens	ACAGUAGUCUGCACAUUGGUUA	miRNA-2_0	2010-10-08	Affymetrix Proprietary Database	hsa-miR-199a-3p		22
hsa-miR-198_st	23.1581	34.0808	30.9615	42.4359	39.6884	35.6702	38.2909	28.3273	27.7551	39.0236	25.2205		hsa-miR-198_st	miRNA	Homo sapiens	GGUCCAGAGGGGAGAUAGGUUC	miRNA-2_0	2010-10-08	Affymetrix Proprietary Database	hsa-mir-198	3:120114515-120114576 (-)	22
hsa-miR-1979_st	754.089	1166.08	959.944	1552.05	1000.58	1132.09	773.475	829.809	919.041	609.54	1211.3		hsa-miR-1979_st	miRNA	Homo sapiens	CUCCCACUGCUUCACUUGACUA	miRNA-2_0	2010-10-08	Affymetrix Proprietary Database	hsa-mir-1979	4:166321814-166321889 (-)	22
hsa-miR-1975_st	5721.56	4600.91	4290.04	3050.2	4392.84	2472.05	4893.86	3747.5	3320.03	8501.38	3805.97		hsa-miR-1975_st	miRNA	Homo sapiens	CCCCCACAACCGCGCUUGACUAGCU	miRNA-2_0	2010-10-08	Affymetrix Proprietary Database	hsa-mir-1975	7:148638580-148638654 (+)	25
hsa-miR-1973_st	72.0018	152.633	190.112	129.798	112.903	64.5928	96.3204	96.3479	89.0249	165.669	157.889		hsa-miR-1973_st	miRNA	Homo sapiens	ACCGUGCAAAGGUAGCAUA	miRNA-2_0	2010-10-08	Affymetrix Proprietary Database	hsa-mir-1973	4:117220881-117220924 (+)	19
hsa-miR-1972_st	46.8802	122.609	76.1144	110.485	75.1517	24.2046	62.6713	62.0698	58.3756	88.3388	73.0168		hsa-miR-1972_st	miRNA	Homo sapiens	UCAGGCCAGGCACAGUGGCUCA	miRNA-2_0	2010-10-08	Affymetrix Proprietary Database	hsa-miR-1972		22
hsa-miR-197_st	337.194	233.845	269.26	195.835	171.596	219.485	181.362	435.959	274.355	162.181	455.931		hsa-miR-197_st	miRNA	Homo sapiens	UUCACCACCUUCUCCACCCAGC	miRNA-2_0	2010-10-08	Affymetrix Proprietary Database	hsa-mir-197	1:110141515-110141589 (+)	22
hsa-miR-196b-star_st	14.8343	60.1597	15.0426	14.3456	11.9959	20.3004	16.2346	14.3118	13.904	15.0426	11.4486		hsa-miR-196b-star_st	miRNA	Homo sapiens	UCGACAGCACGACACUGCCUUC	miRNA-2_0	2010-10-08	Affymetrix Proprietary Database	hsa-mir-196b	7:27209099-27209182 (-)	22
hsa-miR-195-star_st	12.7709	20.1341	23.5318	21.0235	24.1596	19.8236	26.3055	24.6727	26.6417	39.1583	23.5318		hsa-miR-195-star_st	miRNA	Homo sapiens	CCAAUAUUGGCUGUGCUGCUCC	miRNA-2_0	2010-10-08	Affymetrix Proprietary Database	hsa-mir-195	17:6920934-6921020 (-)	22
hsa-miR-195_st	472.856	392.321	504.365	479.271	501.613	523.98	474.884	420.591	508.69	1534.09	2048.3		hsa-miR-195_st	miRNA	Homo sapiens	UAGCAGCACAGAAAUAUUGGC	miRNA-2_0	2010-10-08	Affymetrix Proprietary Database	hsa-mir-195	17:6920934-6921020 (-)	21
hsa-miR-194_st	519.932	373.752	418.008	445.376	418.174	452.082	458.045	307.726	403.249	790.101	402.651		hsa-miR-194_st	miRNA	Homo sapiens	UGUAACAGCAACUCCAUGUGGA	miRNA-2_0	2010-10-08	Affymetrix Proprietary Database	hsa-miR-194		22
hsa-miR-193b-star_st	32.5659	19.151	28.7392	24.2073	20.0628	34.2552	43.3761	53.151	27.452	25.6948	18.7257		hsa-miR-193b-star_st	miRNA	Homo sapiens	CGGGGUUUUGAGGGCGAGAUGA	miRNA-2_0	2010-10-08	Affymetrix Proprietary Database	hsa-mir-193b	16:14397824-14397906 (+)	22
hsa-miR-193b_st	528.118	459.702	427.052	276.02	259.293	233.404	492.591	419.503	370.087	192.07	356.752		hsa-miR-193b_st	miRNA	Homo sapiens	AACUGGCCCUCAAAGUCCCGCU	miRNA-2_0	2010-10-08	Affymetrix Proprietary Database	hsa-mir-193b	16:14397824-14397906 (+)	22
hsa-miR-193a-5p_st	85.8824	153.135	114.342	125.67	107.153	141.802	141.802	156.654	178.481	142.596	190.117		hsa-miR-193a-5p_st	miRNA	Homo sapiens	UGGGUCUUUGCGGGCGAGAUGA	miRNA-2_0	2010-10-08	Affymetrix Proprietary Database	hsa-mir-193a	17:29887015-29887102 (+)	22
hsa-miR-193a-3p_st	27.4188	33.5282	22.7995	21.6402	20.6882	28.9264	43.456	22.977	28.5051	51.9366	44.2799		hsa-miR-193a-3p_st	miRNA	Homo sapiens	AACUGGCCUACAAAGUCCCAGU	miRNA-2_0	2010-10-08	Affymetrix Proprietary Database	hsa-mir-193a	17:29887015-29887102 (+)	22
hsa-miR-192-star_st	18.5676	23.5482	16.3084	17.0067	13.397	18.2279	17.0067	12.6273	15.9127	15.6296	17.0067		hsa-miR-192-star_st	miRNA	Homo sapiens	CUGCCAAUUCCAUAGGUCACAG	miRNA-2_0	2010-10-08	Affymetrix Proprietary Database	hsa-mir-192	11:64658609-64658718 (-)	22
hsa-miR-192_st	264.855	158.284	184.967	230.669	245.095	237.447	225.96	147.494	230.669	393.696	243.713		hsa-miR-192_st	miRNA	Homo sapiens	CUGACCUAUGAAUUGACAGCC	miRNA-2_0	2010-10-08	Affymetrix Proprietary Database	hsa-mir-192	11:64658609-64658718 (-)	21
hsa-miR-1915_st	2837.01	3966.53	2565.32	3136.79	4772.38	3983.82	2464.64	3210.48	2192.93	2031.02	1317.28		hsa-miR-1915_st	miRNA	Homo sapiens	CCCCAGGGCGACGCGGCGGG	miRNA-2_0	2010-10-08	Affymetrix Proprietary Database	hsa-mir-1915	10:21785491-21785570 (-)	20
hsa-miR-1912_st	23.764	40.5955	19.1874	34.5258	23.3444	17.5941	21.4687	15.2994	18.5185	12.2293	20.1539		hsa-miR-1912_st	miRNA	Homo sapiens	UACCCAGAGCAUGCAGUGUGAA	miRNA-2_0	2010-10-08	Affymetrix Proprietary Database	hsa-mir-1912	X:113886019-113886098 (+)	22
hsa-miR-1911-star_st	15.7317	26.4494	19.3198	17.934	14.947	15.6364	14.7584	17.7875	17.0067	17.6828	21.5741		hsa-miR-1911-star_st	miRNA	Homo sapiens	CACCAGGCAUUGUGGUCUCC	miRNA-2_0	2010-10-08	Affymetrix Proprietary Database	hsa-mir-1911	X:113997744-113997823 (+)	20
hsa-miR-1910_st	79.9013	139.644	106.406	144.73	119.221	117.971	76.4735	143.27	104.353	57.156	68.3233		hsa-miR-1910_st	miRNA	Homo sapiens	CCAGUCCUGUGCCUGCCGCCU	miRNA-2_0	2010-10-08	Affymetrix Proprietary Database	hsa-mir-1910	16:85775227-85775306 (-)	21
hsa-miR-191_st	5997.09	5083.93	4535.36	5119.89	4916.38	4627.88	5328.05	5276.6	5548.71	6019.09	5748.34		hsa-miR-191_st	miRNA	Homo sapiens	CAACGGAAUCCCAAAAGCAGCUG	miRNA-2_0	2010-10-08	Affymetrix Proprietary Database	hsa-mir-191	3:49058051-49058142 (-)	23
hsa-miR-1909-star_st	33.9995	39.5355	40.4046	48.1214	39.7917	37.6716	43.2096	53.6955	37.4981	40.7876	40.9513		hsa-miR-1909-star_st	miRNA	Homo sapiens	UGAGUGCCGGUGCCUGCCCUG	miRNA-2_0	2010-10-08	Affymetrix Proprietary Database	hsa-mir-1909	19:1816158-1816237 (-)	21
hsa-miR-1909_st	65.3883	238.648	157.317	244.258	205.576	175.72	116.727	173.006	132.311	129.33	98.8416		hsa-miR-1909_st	miRNA	Homo sapiens	CGCAGGGGCCGGGUGCUCACCG	miRNA-2_0	2010-10-08	Affymetrix Proprietary Database	hsa-mir-1909	19:1816158-1816237 (-)	22
hsa-miR-1908_st	413.875	1699.76	962.658	1713.88	1774.6	1533.82	866.292	1277.05	820.566	779.769	436.593		hsa-miR-1908_st	miRNA	Homo sapiens	CGGCGGGGACGGCGAUUGGUC	miRNA-2_0	2010-10-08	Affymetrix Proprietary Database	hsa-mir-1908	11:61582633-61582712 (-)	21
hsa-miR-18b_st	596.708	365.418	387.855	405.317	480.493	308.958	352.67	265.632	320.485	216.083	156.355		hsa-miR-18b_st	miRNA	Homo sapiens	UAAGGUGCAUCUAGUGCAGUUAG	miRNA-2_0	2010-10-08	Affymetrix Proprietary Database	hsa-mir-18b	X:133304071-133304141 (-)	23
hsa-miR-18a-star_st	179.057	81.4384	97.5192	70.4523	70.4523	32.4793	73.163	78.411	68.1312	42.2465	44.94		hsa-miR-18a-star_st	miRNA	Homo sapiens	ACUGCCCUAAGUGCUCCUUCUGG	miRNA-2_0	2010-10-08	Affymetrix Proprietary Database	hsa-mir-18a	13:92003005-92003075 (+)	23
hsa-miR-18a_st	4064.93	3476.61	2173.65	2312.77	3176.99	1517.09	1930.78	1995.92	1519.61	896.289	591.986		hsa-miR-18a_st	miRNA	Homo sapiens	UAAGGUGCAUCUAGUGCAGAUAG	miRNA-2_0	2010-10-08	Affymetrix Proprietary Database	hsa-mir-18a	13:92003005-92003075 (+)	23
hsa-miR-188-5p_st	59.4599	51.4875	73.8259	52.5556	71.1575	35.2843	65.4452	55.9896	62.7687	45.0892	48.9436		hsa-miR-188-5p_st	miRNA	Homo sapiens	CAUCCCUUGCAUGGUGGAGGG	miRNA-2_0	2010-10-08	Affymetrix Proprietary Database	hsa-mir-188	X:49768109-49768194 (+)	21
hsa-miR-188-3p_st	16.7872	18.838	18.5099	17.1994	15.3049	18.1637	18.4366	12.1455	16.7872	12.7077	16.1219		hsa-miR-188-3p_st	miRNA	Homo sapiens	CUCCCACAUGCAGGGUUUGCA	miRNA-2_0	2010-10-08	Affymetrix Proprietary Database	hsa-mir-188	X:49768109-49768194 (+)	21
hsa-miR-187-star_st	19.1823	34.4621	22.9472	26.3393	29.6188	20.5177	22.9472	13.8523	24.0766	21.0269	14.9161		hsa-miR-187-star_st	miRNA	Homo sapiens	GGCUACAACACAGGACCCGGGC	miRNA-2_0	2010-10-08	Affymetrix Proprietary Database	hsa-mir-187	18:33484781-33484889 (-)	22
hsa-miR-187_st	105.098	29.4431	90.7291	33.6238	55.9839	31.9966	43.456	89.8129	64.6225	19.5658	190.019		hsa-miR-187_st	miRNA	Homo sapiens	UCGUGUCUUGUGUUGCAGCCGG	miRNA-2_0	2010-10-08	Affymetrix Proprietary Database	hsa-mir-187	18:33484781-33484889 (-)	22
hsa-miR-186_st	15.7959	12.6791	21.5083	16.714	21.4315	23.6086	23.5738	21.9892	18.6571	14.6854	20.2353		hsa-miR-186_st	miRNA	Homo sapiens	CAAAGAAUUCUCCUUUUGGGCU	miRNA-2_0	2010-10-08	Affymetrix Proprietary Database	hsa-mir-186	1:71533314-71533399 (-)	22
hsa-miR-185_st	1656.02	1472.09	1101.18	1846.08	1670.17	1476.37	1510.01	1883.95	1413.81	3174.5	1786.77		hsa-miR-185_st	miRNA	Homo sapiens	UGGAGAGAAAGGCAGUUCCUGA	miRNA-2_0	2010-10-08	Affymetrix Proprietary Database	hsa-mir-185	22:20020662-20020743 (+)	22
hsa-miR-184_st	118.705	414.869	45.3057	81.4138	233.85	16.6506	202.549	127.531	69.8057	121.712	18.5383		hsa-miR-184_st	miRNA	Homo sapiens	UGGACGGAGAACUGAUAAGGGU	miRNA-2_0	2010-10-08	Affymetrix Proprietary Database	hsa-mir-184	15:79502130-79502213 (+)	22
hsa-miR-183-star_st	24.8936	28.1499	18.1144	18.9591	22.09	18.7707	19.2612	17.8661	19.2612	18.5952	17.4349		hsa-miR-183-star_st	miRNA	Homo sapiens	GUGAAUUACCGAAGGGCCAUAA	miRNA-2_0	2010-10-08	Affymetrix Proprietary Database	hsa-mir-183	7:129414745-129414854 (-)	22
hsa-miR-183_st	55.1599	39.0811	39.8874	41.4391	56.5317	49.6365	41.7475	50.5418	38.2122	10.5998	13.1917		hsa-miR-183_st	miRNA	Homo sapiens	UAUGGCACUGGUAGAAUUCACU	miRNA-2_0	2010-10-08	Affymetrix Proprietary Database	hsa-mir-183	7:129414745-129414854 (-)	22
hsa-miR-1827_st	18.5712	12.3336	10.7818	16.6036	17.249	19.6907	18.4236	21.5648	18.0254	20.3795	23.9583		hsa-miR-1827_st	miRNA	Homo sapiens	UGAGGCAGUAGAUUGAAU	miRNA-2_0	2010-10-08	Affymetrix Proprietary Database	hsa-mir-1827	12:100583662-100583727 (+)	18
hsa-miR-1826_st	6886.95	7259.24	7490.09	7219.95	7925.76	7020.09	6484.75	5621.34	7476.75	6718.02	6351.44		hsa-miR-1826_st	miRNA	Homo sapiens	AUUGAUCAUCGACACUUCGAACGCAAU	miRNA-2_0	2010-10-08	Affymetrix Proprietary Database	hsa-mir-1826	16:33965508-33965592 (+)	27
hsa-miR-1825_st	34.4312	36.8902	25.3149	16.5026	31.5659	42.9615	19.2181	28.9947	24.3708	30.5074	30.807		hsa-miR-1825_st	miRNA	Homo sapiens	UCCAGUGCCCUCCUCUCC	miRNA-2_0	2010-10-08	Affymetrix Proprietary Database	hsa-mir-1825	20:30825598-30825650 (+)	18
hsa-miR-182_st	440.336	657.505	244.646	439.861	523.289	256.421	314.411	435.9	268.65	57.1325	29.6727		hsa-miR-182_st	miRNA	Homo sapiens	UUUGGCAAUGGUAGAACUCACACU	miRNA-2_0	2010-10-08	Affymetrix Proprietary Database	hsa-mir-182	7:129410223-129410332 (-)	24
hsa-miR-181d_st	407.308	281.716	453.412	447.731	439.36	401.51	391.865	393.852	521.543	396.83	544.855		hsa-miR-181d_st	miRNA	Homo sapiens	AACAUUCAUUGUUGUCGGUGGGU	miRNA-2_0	2010-10-08	Affymetrix Proprietary Database	hsa-mir-181d	19:13985689-13985825 (+)	23
hsa-miR-181c-star_st	54.3812	63.4774	69.3075	32.1295	52.6208	63.3764	63.8251	64.6674	79.6609	64.8731	63.1272		hsa-miR-181c-star_st	miRNA	Homo sapiens	AACCAUCGACCGUUGAGUGGAC	miRNA-2_0	2010-10-08	Affymetrix Proprietary Database	hsa-mir-181c	19:13985513-13985622 (+)	22
hsa-miR-181c_st	154.76	106.181	192.35	130.687	178.161	168.126	162.27	157.705	174.803	179.835	154.583		hsa-miR-181c_st	miRNA	Homo sapiens	AACAUUCAACCUGUCGGUGAGU	miRNA-2_0	2010-10-08	Affymetrix Proprietary Database	hsa-mir-181c	19:13985513-13985622 (+)	22
hsa-miR-181b_st	5825.94	4756.46	3875.47	4064.07	4812.32	3458.39	3331.89	4682.38	3889.36	1670.45	2686.2		hsa-miR-181b_st	miRNA	Homo sapiens	AACAUUCAUUGCUGUCGGUGGGU	miRNA-2_0	2010-10-08	Affymetrix Proprietary Database	hsa-miR-181b		23
hsa-miR-181a-star_st	77.4915	71.7888	57.4539	44.2553	52.2711	39.7156	59.0237	57.4539	50.7569	43.642	88.0481		hsa-miR-181a-star_st	miRNA	Homo sapiens	ACCAUCGACCGUUGAUUGUACC	miRNA-2_0	2010-10-08	Affymetrix Proprietary Database	hsa-miR-181a-star		22
hsa-miR-181a-2-star_st	970.466	562.987	499.168	433.929	462.137	534.736	511.416	666.385	580.515	300.125	644		hsa-miR-181a-2-star_st	miRNA	Homo sapiens	ACCACUGACCGUUGACUGUACC	miRNA-2_0	2010-10-08	Affymetrix Proprietary Database	hsa-miR-181a-2-star		22
hsa-miR-181a_st	7595.3	6359.1	6122.68	5436.35	6053.96	5416.95	6352.18	7443.11	6328.68	4143.01	6122.87		hsa-miR-181a_st	miRNA	Homo sapiens	AACAUUCAACGCUGUCGGUGAGU	miRNA-2_0	2010-10-08	Affymetrix Proprietary Database	hsa-miR-181a		23
hsa-miR-17-star_st	195.512	163.863	172.033	168.936	146.465	120.4	153.979	168.936	175.402	192.581	205.023		hsa-miR-17-star_st	miRNA	Homo sapiens	ACUGCAGUGAAGGCACUUGUAG	miRNA-2_0	2010-10-08	Affymetrix Proprietary Database	hsa-mir-17	13:92002859-92002942 (+)	22
hsa-miR-17_st	12547.8	11404.2	10328	10027.5	10888.9	10776.6	9013.46	11307.6	8798.37	7172.9	5865.81		hsa-miR-17_st	miRNA	Homo sapiens	CAAAGUGCUUACAGUGCAGGUAG	miRNA-2_0	2010-10-08	Affymetrix Proprietary Database	hsa-mir-17	13:92002859-92002942 (+)	23
hsa-miR-16-2-star_st	14.6578	25.1678	20.3341	18.99	16.0328	28.9637	20.1412	25.1136	18.0479	13.4282	14.9815		hsa-miR-16-2-star_st	miRNA	Homo sapiens	CCAAUAUUACUGUGCUGCUUUA	miRNA-2_0	2010-10-08	Affymetrix Proprietary Database	hsa-miR-16-2-star		22
hsa-miR-16-1-star_st	22.2907	16.9659	22.4182	16.9659	12.5355	19.4404	16.2514	17.5742	18.0245	15.4241	18.4668		hsa-miR-16-1-star_st	miRNA	Homo sapiens	CCAGUAUUAACUGUGCUGCUGA	miRNA-2_0	2010-10-08	Affymetrix Proprietary Database	hsa-miR-16-1-star		22
hsa-miR-16_st	9893.96	9147.77	10238.4	9531.67	9021.77	11080	9748.31	9791.84	8866.54	11029.4	9582.15		hsa-miR-16_st	miRNA	Homo sapiens	UAGCAGCACGUAAAUAUUGGCG	miRNA-2_0	2010-10-08	Affymetrix Proprietary Database	hsa-miR-16		22
hsa-miR-15b_st	3752.69	2674.27	3575.51	4050.42	4177.42	3663.18	2657.1	3402.44	3561.85	3090.76	3099.34		hsa-miR-15b_st	miRNA	Homo sapiens	UAGCAGCACAUCAUGGUUUACA	miRNA-2_0	2010-10-08	Affymetrix Proprietary Database	hsa-mir-15b	3:160122376-160122473 (+)	22
hsa-miR-15a_st	706.538	502.636	802.809	743.875	520.132	782.645	807.55	616.88	709.479	1039.63	1134.65		hsa-miR-15a_st	miRNA	Homo sapiens	UAGCAGCACAUAAUGGUUUGUG	miRNA-2_0	2010-10-08	Affymetrix Proprietary Database	hsa-mir-15a	13:50623255-50623337 (-)	22
hsa-miR-155-star_st	13.5335	23.4517	9.12461	18.0914	16.5542	18.7105	19.6595	20.5268	16.6507	13.4383	13.769		hsa-miR-155-star_st	miRNA	Homo sapiens	CUCCUACAUAUUAGCAUUAACA	miRNA-2_0	2010-10-08	Affymetrix Proprietary Database	hsa-mir-155	21:26946292-26946356 (+)	22
hsa-miR-155_st	609.099	595.697	571.63	569.392	617.126	960.746	661.643	600.687	655.026	485.823	417.373		hsa-miR-155_st	miRNA	Homo sapiens	UUAAUGCUAAUCGUGAUAGGGGU	miRNA-2_0	2010-10-08	Affymetrix Proprietary Database	hsa-mir-155	21:26946292-26946356 (+)	23
hsa-miR-154-star_st	41.5078	23.8775	33.7977	32.5545	32.5545	25.8862	42.5028	26.1879	24.0311	35.616	29.814		hsa-miR-154-star_st	miRNA	Homo sapiens	AAUCAUACACGGUUGACCUAUU	miRNA-2_0	2010-10-08	Affymetrix Proprietary Database	hsa-mir-154	14:101526092-101526175 (+)	22
hsa-miR-154_st	124.067	60.8976	117.54	104.509	80.748	124.843	154.737	92.9321	126.86	124.6	152.56		hsa-miR-154_st	miRNA	Homo sapiens	UAGGUUAUCCGUGUUGCCUUCG	miRNA-2_0	2010-10-08	Affymetrix Proprietary Database	hsa-mir-154	14:101526092-101526175 (+)	22
hsa-miR-1537_st	13.5944	16.5724	15.7449	14.9158	22.7227	13.526	15.0502	16.9431	13.1646	13.9256	15.1369		hsa-miR-1537_st	miRNA	Homo sapiens	AAAACCGUCUAGUUACAGUUGU	miRNA-2_0	2010-10-08	Affymetrix Proprietary Database	hsa-mir-1537	1:236016300-236016360 (-)	22
hsa-miR-153_st	16.4331	19.2905	15.5426	17.2147	20.3328	19.2905	19.2519	15.1781	22.4272	24.2127	19.4433		hsa-miR-153_st	miRNA	Homo sapiens	UUGCAUAGUCACAAAAGUGAUC	miRNA-2_0	2010-10-08	Affymetrix Proprietary Database	hsa-miR-153		22
hsa-miR-152_st	978.284	1407.6	1097.89	1234.56	1306.01	1907.33	2108.98	890.635	1533.41	2620.23	1499.63		hsa-miR-152_st	miRNA	Homo sapiens	UCAGUGCAUGACAGAACUUGG	miRNA-2_0	2010-10-08	Affymetrix Proprietary Database	hsa-mir-152	17:46114527-46114613 (-)	21
hsa-miR-151-5p_st	4986.73	4763.58	3984.39	4635.42	4661.64	3936.54	4382.67	4164.31	4400.15	4045.33	4318.3		hsa-miR-151-5p_st	miRNA	Homo sapiens	UCGAGGAGCUCACAGUCUAGU	miRNA-2_0	2010-10-08	Affymetrix Proprietary Database	hsa-mir-151	8:141742663-141742752 (-)	21
hsa-miR-151-3p_st	1173.03	977.531	908.182	929.681	1060.01	966.143	912.152	912.5	892.184	828.764	1035		hsa-miR-151-3p_st	miRNA	Homo sapiens	CUAGACUGAAGCUCCUUGAGG	miRNA-2_0	2010-10-08	Affymetrix Proprietary Database	hsa-mir-151	8:141742663-141742752 (-)	21
hsa-miR-150-star_st	34.8864	54.0729	65.8247	54.3281	82.8991	57.0716	59.0237	54.9258	54.9748	45.6583	37.8642		hsa-miR-150-star_st	miRNA	Homo sapiens	CUGGUACAGGCCUGGGGGACAG	miRNA-2_0	2010-10-08	Affymetrix Proprietary Database	hsa-mir-150	19:50004042-50004125 (-)	22
hsa-miR-150_st	30.6234	27.4297	34.6665	27.8957	26.646	42.9495	35.3025	31.6233	35.3025	306.479	576.182		hsa-miR-150_st	miRNA	Homo sapiens	UCUCCCAACCCUUGUACCAGUG	miRNA-2_0	2010-10-08	Affymetrix Proprietary Database	hsa-mir-150	19:50004042-50004125 (-)	22
hsa-miR-149-star_st	497.788	1430.17	909.716	1606.61	1578.44	1174.19	913.355	973.784	857.838	1089.64	644.792		hsa-miR-149-star_st	miRNA	Homo sapiens	AGGGAGGGACGGGGGCUGUGC	miRNA-2_0	2010-10-08	Affymetrix Proprietary Database	hsa-mir-149	2:241395418-241395506 (+)	21
hsa-miR-149_st	994.918	510.612	550.727	393.102	416.553	319.311	450.468	553.76	464.156	181.543	346.168		hsa-miR-149_st	miRNA	Homo sapiens	UCUGGCUCCGUGUCUUCACUCCC	miRNA-2_0	2010-10-08	Affymetrix Proprietary Database	hsa-mir-149	2:241395418-241395506 (+)	23
hsa-miR-148b_st	164.054	106.181	149.334	157.822	203.525	166.363	133.609	83.2919	136.889	180.403	185.254		hsa-miR-148b_st	miRNA	Homo sapiens	UCAGUGCAUCACAGAACUUUGU	miRNA-2_0	2010-10-08	Affymetrix Proprietary Database	hsa-mir-148b	12:54731000-54731098 (+)	22
hsa-miR-148a-star_st	19.1669	15.9956	15.7996	12.4448	12.5995	13.9827	19.5425	16.3762	15.7996	18.0515	12.8586		hsa-miR-148a-star_st	miRNA	Homo sapiens	AAAGUUCUGAGACACUCCGACU	miRNA-2_0	2010-10-08	Affymetrix Proprietary Database	hsa-mir-148a	7:25989539-25989606 (-)	22
hsa-miR-148a_st	124.634	90.0251	117.549	170.731	177.083	270.67	208.182	67.3545	132.246	219.906	82.5446		hsa-miR-148a_st	miRNA	Homo sapiens	UCAGUGCACUACAGAACUUUGU	miRNA-2_0	2010-10-08	Affymetrix Proprietary Database	hsa-mir-148a	7:25989539-25989606 (-)	22
hsa-miR-146b-5p_st	136.257	109.679	173.435	191.149	192.709	181.386	182.015	85.1055	207.873	136.312	170.962		hsa-miR-146b-5p_st	miRNA	Homo sapiens	UGAGAACUGAAUUCCAUAGGCU	miRNA-2_0	2010-10-08	Affymetrix Proprietary Database	hsa-mir-146b	10:104196269-104196341 (+)	22
hsa-miR-146a_st	47.075	29.8425	56.1472	45.4555	56.1472	42.0573	63.808	46.9568	62.1495	157.829	323.377		hsa-miR-146a_st	miRNA	Homo sapiens	UGAGAACUGAAUUCCAUGGGUU	miRNA-2_0	2010-10-08	Affymetrix Proprietary Database	hsa-mir-146a	5:159912359-159912457 (+)	22
hsa-miR-1469_st	779.269	1238.95	770.091	1253.76	1527.88	1483.18	760.246	1024.37	787.407	730.584	431.87		hsa-miR-1469_st	miRNA	Homo sapiens	CUCGGCGCGGGGCGCGGGCUCC	miRNA-2_0	2010-10-08	Affymetrix Proprietary Database	hsa-mir-1469	15:96876490-96876536 (+)	22
hsa-miR-145-star_st	21.8712	17.5831	28.5382	28.948	18.3656	24.2627	28.1305	27.391	25.361	24.4775	33.0044		hsa-miR-145-star_st	miRNA	Homo sapiens	GGAUUCCUGGAAAUACUGUUCU	miRNA-2_0	2010-10-08	Affymetrix Proprietary Database	hsa-mir-145	5:148810209-148810296 (+)	22
hsa-miR-145_st	12726.3	12131.8	12807.5	11257.9	11479.6	12870.5	13547.5	12886.8	11774.2	11152.9	11912.1		hsa-miR-145_st	miRNA	Homo sapiens	GUCCAGUUUUCCCAGGAAUCCCU	miRNA-2_0	2010-10-08	Affymetrix Proprietary Database	hsa-mir-145	5:148810209-148810296 (+)	23
hsa-miR-144-star_st	19.5995	23.1884	20.1421	25.2935	20.709	19.9921	26.0802	17.3493	21.3237	22.7252	16.758		hsa-miR-144-star_st	miRNA	Homo sapiens	GGAUAUCAUCAUAUACUGUAAG	miRNA-2_0	2010-10-08	Affymetrix Proprietary Database	hsa-mir-144	17:27188551-27188636 (-)	22
hsa-miR-143-star_st	175.261	182.393	198.374	156.179	125.505	160.704	212.084	161.78	152.26	104.248	187.734		hsa-miR-143-star_st	miRNA	Homo sapiens	GGUGCAGUGCUGCAUCUCUGGU	miRNA-2_0	2010-10-08	Affymetrix Proprietary Database	hsa-mir-143	5:148808481-148808586 (+)	22
hsa-miR-143_st	10455.2	10712.5	11759.5	12398.5	11106.7	12104.6	13544.3	10970.6	11345.4	10642.8	10792		hsa-miR-143_st	miRNA	Homo sapiens	UGAGAUGAAGCACUGUAGCUC	miRNA-2_0	2010-10-08	Affymetrix Proprietary Database	hsa-mir-143	5:148808481-148808586 (+)	21
hsa-miR-142-5p_st	18.2852	17.3858	17.6311	16.9659	14.6385	15.6729	21.4556	16.4395	20.1421	18.6335	16.9659		hsa-miR-142-5p_st	miRNA	Homo sapiens	CAUAAAGUAGAAAGCACUACU	miRNA-2_0	2010-10-08	Affymetrix Proprietary Database	hsa-mir-142	17:56408593-56408679 (-)	21
hsa-miR-140-5p_st	144.449	93.2291	160.479	145.678	146.138	204.877	242.789	119.168	162.534	161.473	197.779		hsa-miR-140-5p_st	miRNA	Homo sapiens	CAGUGGUUUUACCCUAUGGUAG	miRNA-2_0	2010-10-08	Affymetrix Proprietary Database	hsa-mir-140	16:69966984-69967083 (+)	22
hsa-miR-140-3p_st	1782.99	1701.86	1249.87	1149.44	1313.46	1206.51	1800.04	1398.32	1466.96	1782.11	1618.5		hsa-miR-140-3p_st	miRNA	Homo sapiens	UACCACAGGGUAGAACCACGG	miRNA-2_0	2010-10-08	Affymetrix Proprietary Database	hsa-mir-140	16:69966984-69967083 (+)	21
hsa-miR-139-5p_st	50.9353	35.0577	79.3894	51.3047	45.4014	134.07	103.795	145.769	164.998	124.157	315.147		hsa-miR-139-5p_st	miRNA	Homo sapiens	UCUACAGUGCACGUGUCUCCAG	miRNA-2_0	2010-10-08	Affymetrix Proprietary Database	hsa-mir-139	11:72326107-72326174 (-)	22
hsa-miR-139-3p_st	13.7421	16.8935	18.9841	17.952	14.77	21.5727	16.5259	28.4679	30.0295	23.8236	34.7664		hsa-miR-139-3p_st	miRNA	Homo sapiens	GGAGACGCGGCCCUGUUGGAGU	miRNA-2_0	2010-10-08	Affymetrix Proprietary Database	hsa-mir-139	11:72326107-72326174 (-)	22
hsa-miR-138-2-star_st	21.8123	20.5474	16.9044	14.7744	17.3092	18.9694	20.1584	20.8923	16.2913	18.9694	16.252		hsa-miR-138-2-star_st	miRNA	Homo sapiens	GCUAUUUCACGACACCAGGGUU	miRNA-2_0	2010-10-08	Affymetrix Proprietary Database	hsa-miR-138-2-star		22
hsa-miR-138-1-star_st	36.5405	84.7814	31.7322	18.9609	35.1131	35.6462	30.8281	40.5607	28.5051	22.6957	23.277		hsa-miR-138-1-star_st	miRNA	Homo sapiens	GCUACUUCACAACACCAGGGCC	miRNA-2_0	2010-10-08	Affymetrix Proprietary Database	hsa-miR-138-1-star		22
hsa-miR-138_st	51.162	48.7775	44.1697	39.3587	43.5975	36.6333	95.1236	29.8516	51.347	115.153	29.8009		hsa-miR-138_st	miRNA	Homo sapiens	AGCUGGUGUUGUGAAUCAGGCCG	miRNA-2_0	2010-10-08	Affymetrix Proprietary Database	hsa-miR-138		23
hsa-miR-136-star_st	13.0589	17.924	17.124	13.481	15.459	20.485	20.6877	14.1865	13.6908	14.5809	21.4099		hsa-miR-136-star_st	miRNA	Homo sapiens	CAUCAUCGUCUCAAAUGAGUCU	miRNA-2_0	2010-10-08	Affymetrix Proprietary Database	hsa-mir-136	14:101351039-101351120 (+)	22
hsa-miR-135a-star_st	36.0906	31.2169	38.3884	29.1374	59.8263	24.2517	39.2958	28.2638	31.9478	26.5167	26.5544		hsa-miR-135a-star_st	miRNA	Homo sapiens	UAUAGGGAUUGGAGCCGUGGCG	miRNA-2_0	2010-10-08	Affymetrix Proprietary Database	hsa-miR-135a-star		22
hsa-miR-134_st	680.273	538.273	429.048	413.908	408.427	406.22	520.182	435.815	532.805	370.472	332.288		hsa-miR-134_st	miRNA	Homo sapiens	UGUGACUGGUUGACCAGAGGGG	miRNA-2_0	2010-10-08	Affymetrix Proprietary Database	hsa-mir-134	14:101521024-101521096 (+)	22
hsa-miR-133b_st	1778.1	1551.99	2282.11	1645.97	1263	1719.53	1768.83	2452.55	1625.11	1634.88	3071.47		hsa-miR-133b_st	miRNA	Homo sapiens	UUUGGUCCCCUUCAACCAGCUA	miRNA-2_0	2010-10-08	Affymetrix Proprietary Database	hsa-mir-133b	6:52013721-52013839 (+)	22
hsa-miR-133a_st	3793.49	3558.15	4307.32	3470.69	2859.58	3408.05	3366.6	4202.35	3155.08	3472.33	5028.44		hsa-miR-133a_st	miRNA	Homo sapiens	UUUGGUCCCCUUCAACCAGCUG	miRNA-2_0	2010-10-08	Affymetrix Proprietary Database	hsa-miR-133a		22
hsa-miR-132-star_st	13.4465	10.5171	15.0628	13.0199	15.3131	15.3131	21.1319	12.8731	19.0458	18.8418	31.7951		hsa-miR-132-star_st	miRNA	Homo sapiens	ACCGUGGCUUUCGAUUGUUACU	miRNA-2_0	2010-10-08	Affymetrix Proprietary Database	hsa-mir-132	17:1953202-1953302 (-)	22
hsa-miR-1324_st	14.7652	19.994	13.9941	14.8463	15.0799	17.8158	16.4229	16.3291	14.9616	11.1162	14.936		hsa-miR-1324_st	miRNA	Homo sapiens	CCAGACAGAAUUCUAUGCACUUUC	miRNA-2_0	2010-10-08	Affymetrix Proprietary Database	hsa-mir-1324	3:75679914-75680009 (+)	24
hsa-miR-1323_st	23.1423	24.1559	26.3726	34.3132	26.3538	18.3804	28.888	39.3778	20.0272	22.0011	23.0599		hsa-miR-1323_st	miRNA	Homo sapiens	UCAAAACUGAGGGGCAUUUUCU	miRNA-2_0	2010-10-08	Affymetrix Proprietary Database	hsa-mir-1323	19:54175222-54175294 (+)	22
hsa-miR-132_st	499.794	418.131	428.648	450.761	518.94	568.024	497.999	599.106	523.686	484.837	710.136		hsa-miR-132_st	miRNA	Homo sapiens	UAACAGUCUACAGCCAUGGUCG	miRNA-2_0	2010-10-08	Affymetrix Proprietary Database	hsa-mir-132	17:1953202-1953302 (-)	22
hsa-miR-130b-star_st	25.8009	19.7902	21.1428	31.0339	14.8715	23.042	24.5398	19.2042	25.4198	14.9129	18.2235		hsa-miR-130b-star_st	miRNA	Homo sapiens	ACUCUUUCCCUGUUGCACUAC	miRNA-2_0	2010-10-08	Affymetrix Proprietary Database	hsa-mir-130b	22:22007593-22007674 (+)	21
hsa-miR-130b_st	4698.76	4468.49	3901.1	3870.83	3931.37	2605.59	2976.02	3831.97	3642.86	1646.4	1456.49		hsa-miR-130b_st	miRNA	Homo sapiens	CAGUGCAAUGAUGAAAGGGCAU	miRNA-2_0	2010-10-08	Affymetrix Proprietary Database	hsa-mir-130b	22:22007593-22007674 (+)	22
hsa-miR-130a_st	4171.06	4085.16	3654.82	3778.05	4076.9	2585.35	3826.85	2826.03	3680.07	4539.14	3837.41		hsa-miR-130a_st	miRNA	Homo sapiens	CAGUGCAAUGUUAAAAGGGCAU	miRNA-2_0	2010-10-08	Affymetrix Proprietary Database	hsa-mir-130a	11:57408671-57408759 (+)	22
hsa-miR-1308_st	1780.51	6364.95	3487.32	3336.09	4609.73	1764.57	3146.07	2915.83	1277.49	2794.93	715.232		hsa-miR-1308_st	miRNA	Homo sapiens	GCAUGGGUGGUUCAGUGG	miRNA-2_0	2010-10-08	Affymetrix Proprietary Database	hsa-mir-1308	X:22080259-22080312 (-)	18
hsa-miR-1307_st	584.107	339.734	264.289	252.624	301.568	371.812	257.541	482.223	312.406	151.558	242.957		hsa-miR-1307_st	miRNA	Homo sapiens	ACUCGGCGUGGCGUCGGUCGUG	miRNA-2_0	2010-10-08	Affymetrix Proprietary Database	hsa-mir-1307	10:105154010-105154158 (-)	22
hsa-miR-1306_st	27.4514	14.5775	30.2424	33.2929	24.7253	27.4514	27.2157	33.7739	39.2594	34.9725	24.3092		hsa-miR-1306_st	miRNA	Homo sapiens	ACGUUGGCUCUGGUGGUG	miRNA-2_0	2010-10-08	Affymetrix Proprietary Database	hsa-mir-1306	22:20073581-20073665 (+)	18
hsa-miR-1304_st	15.9826	15.9826	14.5705	17.4469	17.3836	16.4984	15.6813	15.9826	13.904	21.3466	15.2987		hsa-miR-1304_st	miRNA	Homo sapiens	UUUGAGGCUACAGUGAGAUGUG	miRNA-2_0	2010-10-08	Affymetrix Proprietary Database	hsa-mir-1304	11:93466840-93466930 (-)	22
hsa-miR-1303_st	54.3812	23.1299	41.0873	35.1598	36.2169	17.9869	31.8201	66.2212	27.534	27.0703	39.367		hsa-miR-1303_st	miRNA	Homo sapiens	UUUAGAGACGGGGUCUUGCUCU	miRNA-2_0	2010-10-08	Affymetrix Proprietary Database	hsa-mir-1303	5:154065336-154065421 (+)	22
hsa-miR-1301_st	415.921	314.748	184.57	213.923	277.134	172.26	167.197	292.69	210.771	96.0539	124.89		hsa-miR-1301_st	miRNA	Homo sapiens	UUGCAGCUGCCUGGGAGUGACUUC	miRNA-2_0	2010-10-08	Affymetrix Proprietary Database	hsa-mir-1301	2:25551509-25551590 (-)	24
hsa-miR-129-star_st	19.1213	31.1635	24.0495	13.7975	19.0458	19.0458	18.1279	19.0458	19.0458	14.9215	20.1812		hsa-miR-129-star_st	miRNA	Homo sapiens	AAGCCCUUACCCCAAAAAGUAU	miRNA-2_0	2010-10-08	Affymetrix Proprietary Database	hsa-miR-129-star		22
hsa-miR-1299_st	20.5689	12.4939	17.2193	21.111	24.1596	12.8448	22.3656	19.496	17.8133	17.853	30.8719		hsa-miR-1299_st	miRNA	Homo sapiens	UUCUGGAAUUCUGUGUGAGGGA	miRNA-2_0	2010-10-08	Affymetrix Proprietary Database	hsa-mir-1299	9:69002239-69002321 (-)	22
hsa-miR-1298_st	18.885	11.1945	13.781	16.5047	16.7778	16.6371	19.93	14.7131	19.3848	16.6371	17.1204		hsa-miR-1298_st	miRNA	Homo sapiens	UUCAUUCGGCUGUCCAGAUGUA	miRNA-2_0	2010-10-08	Affymetrix Proprietary Database	hsa-mir-1298	X:113949650-113949761 (+)	22
hsa-miR-1297_st	14.6841	13.9057	12.2018	15.3323	19.585	13.3124	9.71623	15.7628	11.2117	16.99	11.4383		hsa-miR-1297_st	miRNA	Homo sapiens	UUCAAGUAAUUCAGGUG	miRNA-2_0	2010-10-08	Affymetrix Proprietary Database	hsa-mir-1297	13:54886107-54886183 (-)	17
hsa-miR-1296_st	106.342	99.286	91.2943	51.3765	49.3331	26.1045	68.5278	87.1883	58.4872	40.4169	51.1827		hsa-miR-1296_st	miRNA	Homo sapiens	UUAGGGCCCUGGCUCCAUCUCC	miRNA-2_0	2010-10-08	Affymetrix Proprietary Database	hsa-mir-1296	10:65132717-65132808 (-)	22
hsa-miR-129-5p_st	39.6844	30.7209	38.2558	55.4575	60.4983	33.9988	34.9594	25.944	35.0886	27.2245	33.4058		hsa-miR-129-5p_st	miRNA	Homo sapiens	CUUUUUGCGGUCUGGGCUUGC	miRNA-2_0	2010-10-08	Affymetrix Proprietary Database	hsa-miR-129-5p		21
hsa-miR-1295_st	17.5217	16.9659	15.7775	16.9659	14.9863	15.4138	25.5093	14.3628	20.8088	16.8159	19.7935		hsa-miR-1295_st	miRNA	Homo sapiens	UUAGGCCGCAGAUCUGGGUGA	miRNA-2_0	2010-10-08	Affymetrix Proprietary Database	hsa-mir-1295	1:171070869-171070947 (-)	21
hsa-miR-1294_st	13.7771	10.8319	17.4531	21.8153	17.4531	23.3181	17.4531	18.6577	17.4531	17.4531	20.4849		hsa-miR-1294_st	miRNA	Homo sapiens	UGUGAGGUUGGCAUUGUUGUCU	miRNA-2_0	2010-10-08	Affymetrix Proprietary Database	hsa-mir-1294	5:153726666-153726807 (+)	22
hsa-miR-129-3p_st	35.849	28.6982	26.4616	26.3393	28.9181	26.919	36.6392	28.2756	25.8647	21.3985	17.556		hsa-miR-129-3p_st	miRNA	Homo sapiens	AAGCCCUUACCCCAAAAAGCAU	miRNA-2_0	2010-10-08	Affymetrix Proprietary Database	hsa-miR-129-3p		22
hsa-miR-1290_st	17.1436	14.9472	19.7831	17.5828	15.3082	15.9956	13.7198	12.6757	18.0254	24.2127	11.2807		hsa-miR-1290_st	miRNA	Homo sapiens	UGGAUUUUUGGAUCAGGGA	miRNA-2_0	2010-10-08	Affymetrix Proprietary Database	hsa-mir-1290	1:19223565-19223642 (-)	19
hsa-miR-1287_st	334.418	218.886	270.46	230.193	169.013	239.711	184.906	434.126	262.51	104.724	426.763		hsa-miR-1287_st	miRNA	Homo sapiens	UGCUGGAUCAGUGGUUCGAGUC	miRNA-2_0	2010-10-08	Affymetrix Proprietary Database	hsa-mir-1287	10:100154975-100155064 (-)	22
hsa-miR-1286_st	18.5966	22.3677	15.7687	15.9849	15.3263	15.3131	15.9849	14.7131	13.1701	16.7163	13.1877		hsa-miR-1286_st	miRNA	Homo sapiens	UGCAGGACCAAGAUGAGCCCU	miRNA-2_0	2010-10-08	Affymetrix Proprietary Database	hsa-mir-1286	22:20236657-20236734 (-)	21
hsa-miR-1285_st	51.8897	48.3689	49.8581	46.4649	53.2288	37.4578	46.4649	63.0867	49.7732	32.9594	23.6609		hsa-miR-1285_st	miRNA	Homo sapiens	UCUGGGCAACAAAGUGAGACCU	miRNA-2_0	2010-10-08	Affymetrix Proprietary Database	hsa-miR-1285		22
hsa-miR-1284_st	15.2332	22.8305	18.2063	15.3333	19.5266	19.0402	19.0402	19.0402	20.7272	19.0402	15.1966		hsa-miR-1284_st	miRNA	Homo sapiens	UCUAUACAGACCCUGGCUUUUC	miRNA-2_0	2010-10-08	Affymetrix Proprietary Database	hsa-mir-1284	3:71591121-71591240 (-)	22
hsa-miR-1281_st	62.6184	62.0425	66.62	42.9899	90.0941	82.7526	53.8102	62.5274	70.6367	80.626	43.6287		hsa-miR-1281_st	miRNA	Homo sapiens	UCGCCUCCUCCUCUCCC	miRNA-2_0	2010-10-08	Affymetrix Proprietary Database	hsa-mir-1281	22:41488517-41488570 (+)	17
hsa-miR-1280_st	224.48	694.747	449.51	568.546	362.508	252.652	335.257	281.644	262.646	177.936	473.5		hsa-miR-1280_st	miRNA	Homo sapiens	UCCCACCGCUGCCACCC	miRNA-2_0	2010-10-08	Affymetrix Proprietary Database	hsa-mir-1280	3:128081008-128081101 (+)	17
hsa-miR-128_st	381.212	276.298	329.73	329.73	376.289	352.032	385.798	238.936	283.299	289.697	283.462		hsa-miR-128_st	miRNA	Homo sapiens	UCACAGUGAACCGGUCUCUUU	miRNA-2_0	2010-10-08	Affymetrix Proprietary Database	hsa-miR-128		21
hsa-miR-1278_st	16.2354	15.6095	15.1881	15.9396	16.2849	24.0741	17.0807	22.2865	15.7655	16.095	16.2354		hsa-miR-1278_st	miRNA	Homo sapiens	UAGUACUGUGCAUAUCAUCUAU	miRNA-2_0	2010-10-08	Affymetrix Proprietary Database	hsa-mir-1278	1:193105633-193105713 (+)	22
hsa-miR-1277_st	19.8066	16.3469	14.7805	14.985	14.4384	18.3131	17.4531	12.5313	13.4717	19.0407	21.7835		hsa-miR-1277_st	miRNA	Homo sapiens	UACGUAGAUAUAUAUGUAUUUU	miRNA-2_0	2010-10-08	Affymetrix Proprietary Database	hsa-mir-1277	X:117520357-117520434 (+)	22
hsa-miR-127-5p_st	79.0234	78.6128	81.0076	62.208	60.7984	48.4313	101.24	61.6443	107.913	104.865	68.266		hsa-miR-127-5p_st	miRNA	Homo sapiens	CUGAAGCUCAGAGGGCUCUGAU	miRNA-2_0	2010-10-08	Affymetrix Proprietary Database	hsa-mir-127	14:101349316-101349412 (+)	22
hsa-miR-1275_st	241.74	222.677	163.443	202.006	138.31	171.342	92.2536	303.16	188.904	42.8021	79.2105		hsa-miR-1275_st	miRNA	Homo sapiens	GUGGGGGAGAGGCUGUC	miRNA-2_0	2010-10-08	Affymetrix Proprietary Database	hsa-mir-1275	6:33967749-33967828 (-)	17
hsa-miR-1274b_st	48.7777	304.661	201.461	187.35	116.392	67.7155	134.99	86.3227	92.0908	72.781	111.326		hsa-miR-1274b_st	miRNA	Homo sapiens	UCCCUGUUCGGGCGCCA	miRNA-2_0	2010-10-08	Affymetrix Proprietary Database	hsa-mir-1274b	19:58024375-58024441 (-)	17
hsa-miR-1274a_st	26.7397	57.6206	51.7144	49.7192	32.3591	17.5078	40.0979	21.8978	22.6456	26.6081	18.9802		hsa-miR-1274a_st	miRNA	Homo sapiens	GUCCCUGUUCAGGCGCCA	miRNA-2_0	2010-10-08	Affymetrix Proprietary Database	hsa-mir-1274a	5:41475734-41475804 (+)	18
hsa-miR-127-3p_st	2941.68	2064.1	1915.45	1542.8	1814.16	1687.32	2248.59	1890.59	1890.78	1304.97	1577.01		hsa-miR-127-3p_st	miRNA	Homo sapiens	UCGGAUCCGUCUGAGCUUGGCU	miRNA-2_0	2010-10-08	Affymetrix Proprietary Database	hsa-mir-127	14:101349316-101349412 (+)	22
hsa-miR-1273d_st	30.8042	38.1364	50.4101	27.4619	46.0618	30.7384	43.9046	37.8338	33.7459	39.1011	45.5307		hsa-miR-1273d_st	miRNA	Homo sapiens	GAACCCAUGAGGUUGAGGCUGCAGU	miRNA-2_0	2010-10-08	Affymetrix Proprietary Database	hsa-mir-1273d	1:10287776-10287861 (+)	25
hsa-miR-1273c_st	21.0644	47.1777	22.7268	21.0644	19.0892	15.0561	20.935	29.4743	18.476	21.0644	23.4915		hsa-miR-1273c_st	miRNA	Homo sapiens	GGCGACAAAACGAGACCCUGUC	miRNA-2_0	2010-10-08	Affymetrix Proprietary Database	hsa-mir-1273c	6:155174494-155174570 (+)	22
hsa-miR-1273_st	15.0472	23.5582	24.1267	24.5659	20.8363	23.7935	26.5531	20.7159	21.9904	20.2481	20.7737		hsa-miR-1273_st	miRNA	Homo sapiens	GGGCGACAAAGCAAGACUCUUUCUU	miRNA-2_0	2010-10-08	Affymetrix Proprietary Database	hsa-mir-1273	8:101036210-101036312 (-)	25
hsa-miR-1272_st	10.9757	20.2349	23.5318	26.044	18.0068	19.9009	19.7414	20.1196	19.936	21.8221	13.6888		hsa-miR-1272_st	miRNA	Homo sapiens	GAUGAUGAUGGCAGCAAAUUCUGAAA	miRNA-2_0	2010-10-08	Affymetrix Proprietary Database	hsa-mir-1272	15:65054586-65054714 (-)	26
hsa-miR-1271_st	469.387	507.964	455.88	344.542	303.06	369.429	413.063	557.524	552.818	457.285	694.394		hsa-miR-1271_st	miRNA	Homo sapiens	CUUGGCACCUAGCAAGCACUCA	miRNA-2_0	2010-10-08	Affymetrix Proprietary Database	hsa-mir-1271	5:175794949-175795034 (+)	22
hsa-miR-1270_st	81.1719	37.1433	42.2157	36.3995	56.0386	31.143	48.325	44.3741	50.1671	29.9021	22.7418		hsa-miR-1270_st	miRNA	Homo sapiens	CUGGAGAUAUGGAAGAGCUGUGU	miRNA-2_0	2010-10-08	Affymetrix Proprietary Database	hsa-miR-1270		23
hsa-miR-1268_st	146.645	294.218	265.561	392.333	310.519	387.12	216.314	283.865	237.096	235.51	137.732		hsa-miR-1268_st	miRNA	Homo sapiens	CGGGCGUGGUGGUGGGGG	miRNA-2_0	2010-10-08	Affymetrix Proprietary Database	hsa-mir-1268	15:22513229-22513280 (-)	18
hsa-miR-1265_st	25.2091	13.2536	17.142	18.9591	15.0534	18.9296	19.954	17.36	18.9296	26.7727	18.9296		hsa-miR-1265_st	miRNA	Homo sapiens	CAGGAUGUGGUCAAGUGUUGUU	miRNA-2_0	2010-10-08	Affymetrix Proprietary Database	hsa-mir-1265	10:14478575-14478660 (+)	22
hsa-miR-1263_st	26.9057	32.1428	34.7353	29.6065	29.4458	40.7191	30.5273	33.6091	25.8424	22.6459	41.4182		hsa-miR-1263_st	miRNA	Homo sapiens	AUGGUACCCUGGCAUACUGAGU	miRNA-2_0	2010-10-08	Affymetrix Proprietary Database	hsa-mir-1263	3:163889259-163889344 (-)	22
hsa-miR-1262_st	22.9752	11.7996	18.7902	20.1966	17.6311	22.1513	17.6311	19.6528	15.3426	15.0875	15.7995		hsa-miR-1262_st	miRNA	Homo sapiens	AUGGGUGAAUUUGUAGAAGGAU	miRNA-2_0	2010-10-08	Affymetrix Proprietary Database	hsa-mir-1262	1:68649201-68649293 (-)	22
hsa-miR-1260b_st	167.818	515.474	355.018	450.46	288.222	218.164	216.601	205.009	234.119	137.273	387.907		hsa-miR-1260b_st	miRNA	Homo sapiens	AUCCCACCACUGCCACCAU	miRNA-2_0	2010-10-08	Affymetrix Proprietary Database	hsa-mir-1260b	11:96074602-96074690 (+)	19
hsa-miR-1260_st	36.9251	88.5153	49.0848	61.4147	51.2747	36.9035	52.0574	49.7053	33.9105	31.9007	60.7119		hsa-miR-1260_st	miRNA	Homo sapiens	AUCCCACCUCUGCCACCA	miRNA-2_0	2010-10-08	Affymetrix Proprietary Database	hsa-mir-1260	14:77732561-77732633 (+)	18
hsa-miR-126_st	8827.87	7981.7	8585.48	9033.88	9931.62	9371.57	8427.82	7485.4	7624.69	8257.5	9615.76		hsa-miR-126_st	miRNA	Homo sapiens	UCGUACCGUGAGUAAUAAUGCG	miRNA-2_0	2010-10-08	Affymetrix Proprietary Database	hsa-mir-126	9:139565054-139565138 (+)	22
hsa-miR-125b-2-star_st	200.798	182.809	179.558	118.865	146.908	145.01	146.864	209.522	200.403	207.805	242.982		hsa-miR-125b-2-star_st	miRNA	Homo sapiens	UCACAAGUCAGGCUCUUGGGAC	miRNA-2_0	2010-10-08	Affymetrix Proprietary Database	hsa-miR-125b-2-star		22
hsa-miR-125b-1-star_st	66.6091	118.788	70.4712	95.0578	83.6099	81.8391	73.495	73.495	73.495	31.8774	34.4468		hsa-miR-125b-1-star_st	miRNA	Homo sapiens	ACGGGUUAGGCUCUUGGGAGCU	miRNA-2_0	2010-10-08	Affymetrix Proprietary Database	hsa-miR-125b-1-star		22
hsa-miR-125b_st	9121.01	9789.82	9028.19	10348.7	11152.6	9083.42	10529.2	6276.09	9807.35	9678.54	10020.5		hsa-miR-125b_st	miRNA	Homo sapiens	UCCCUGAGACCCUAACUUGUGA	miRNA-2_0	2010-10-08	Affymetrix Proprietary Database	hsa-miR-125b		22
hsa-miR-125a-5p_st	7258.14	4783.74	5789.74	5012.62	6820.35	7080.88	5867.43	6786.59	6025.83	4163.05	5947.11		hsa-miR-125a-5p_st	miRNA	Homo sapiens	UCCCUGAGACCCUUUAACCUGUGA	miRNA-2_0	2010-10-08	Affymetrix Proprietary Database	hsa-mir-125a	19:52196507-52196592 (+)	24
hsa-miR-125a-3p_st	140.892	147.284	108.841	101.511	90.2337	119.775	87.4722	146.696	132.95	58.7053	90.0073		hsa-miR-125a-3p_st	miRNA	Homo sapiens	ACAGGUGAGGUUCUUGGGAGCC	miRNA-2_0	2010-10-08	Affymetrix Proprietary Database	hsa-mir-125a	19:52196507-52196592 (+)	22
hsa-miR-1255b_st	15.9716	19.3453	15.9716	14.7374	12.5155	17.3318	15.9716	20.0849	12.8664	15.8984	15.3825		hsa-miR-1255b_st	miRNA	Homo sapiens	CGGAUGAGCAAAGAAAGUGGUU	miRNA-2_0	2010-10-08	Affymetrix Proprietary Database	hsa-miR-1255b		22
hsa-miR-1254_st	23.1581	34.9083	34.173	30.6929	42.6725	17.5688	31.1956	29.5096	35.9799	28.982	26.1851		hsa-miR-1254_st	miRNA	Homo sapiens	AGCCUGGAAGCUGGAGCCUGCAGU	miRNA-2_0	2010-10-08	Affymetrix Proprietary Database	hsa-mir-1254	10:70519075-70519171 (+)	24
hsa-miR-1253_st	17.0573	12.8261	14.5915	15.0444	20.0628	13.4447	16.1121	15.4326	16.2702	24.2127	16.1121		hsa-miR-1253_st	miRNA	Homo sapiens	AGAGAAGAAGAUCAGCCUGCA	miRNA-2_0	2010-10-08	Affymetrix Proprietary Database	hsa-mir-1253	17:2651372-2651476 (-)	21
hsa-miR-1251_st	25.5145	9.69855	15.7869	14.2885	18.0068	14.0863	13.8419	16.1016	13.8683	14.2885	14.2885		hsa-miR-1251_st	miRNA	Homo sapiens	ACUCUAGCUGCCAAAGGCGCU	miRNA-2_0	2010-10-08	Affymetrix Proprietary Database	hsa-mir-1251	12:97885687-97885756 (+)	21
hsa-miR-1250_st	24.2551	21.4924	20.8494	28.7201	23.4043	22.0799	31.6722	17.2855	18.6989	18.6352	27.3927		hsa-miR-1250_st	miRNA	Homo sapiens	ACGGUGCUGGAUGUGGCCUUU	miRNA-2_0	2010-10-08	Affymetrix Proprietary Database	hsa-mir-1250	17:79106996-79107108 (-)	21
hsa-miR-1246_st	54.4853	110.854	133.222	93.7024	181.401	37.402	93.7024	93.7024	47.9671	223.571	56.6695		hsa-miR-1246_st	miRNA	Homo sapiens	AAUGGAUUUUUGGAGCAGG	miRNA-2_0	2010-10-08	Affymetrix Proprietary Database	hsa-mir-1246	2:177465708-177465780 (-)	19
hsa-miR-1245_st	16.82	18.1686	16.82	12.517	18.8618	16.1679	14.0791	16.8618	15.9848	19.5434	16.3162		hsa-miR-1245_st	miRNA	Homo sapiens	AAGUGAUCUAAAGGCCUACAU	miRNA-2_0	2010-10-08	Affymetrix Proprietary Database	hsa-mir-1245	2:189842818-189842887 (+)	21
hsa-miR-1244_st	32.002	20.5494	32.6415	36.1793	31.35	13.063	25.951	21.3596	25.361	28.0903	19.4516		hsa-miR-1244_st	miRNA	Homo sapiens	AAGUAGUUGGUUUGUAUGAGAUGGUU	miRNA-2_0	2010-10-08	Affymetrix Proprietary Database	hsa-miR-1244		26
hsa-miR-124_st	108.507	242.71	34.8822	102.313	96.7321	27.1615	125.451	41.2816	99.4582	53.8968	25.9852		hsa-miR-124_st	miRNA	Homo sapiens	UAAGGCACGCGGUGAAUGCC	miRNA-2_0	2010-10-08	Affymetrix Proprietary Database	hsa-miR-124		20
hsa-miR-1238_st	17.2595	24.737	13.7487	16.8509	21.1322	19.147	14.7658	21.8978	12.9651	17.2595	15.2396		hsa-miR-1238_st	miRNA	Homo sapiens	CUUCCUCGUCUGUCUGCCCC	miRNA-2_0	2010-10-08	Affymetrix Proprietary Database	hsa-mir-1238	19:10662798-10662880 (+)	20
hsa-miR-1234_st	21.4542	23.1095	13.7867	14.398	15.0946	17.7555	7.42313	13.3421	19.0458	13.6815	13.319		hsa-miR-1234_st	miRNA	Homo sapiens	UCGGCCUGACCACCCACCCCAC	miRNA-2_0	2010-10-08	Affymetrix Proprietary Database	hsa-mir-1234	8:145625476-145625559 (-)	22
hsa-miR-1231_st	46.7288	23.6	67.7067	37.2466	58.7223	52.4145	48.7892	61.5305	29.5747	35.7118	33.1157		hsa-miR-1231_st	miRNA	Homo sapiens	GUGUCUGGGCGGACAGCUGC	miRNA-2_0	2010-10-08	Affymetrix Proprietary Database	hsa-mir-1231	1:201777739-201777830 (+)	20
hsa-miR-122-star_st	12.8374	27.9285	15.4002	10.414	13.3445	19.7666	16.5508	15.2675	14.9311	13.8223	18.1732		hsa-miR-122-star_st	miRNA	Homo sapiens	AACGCCAUUAUCACACUAAAUA	miRNA-2_0	2010-10-08	Affymetrix Proprietary Database	hsa-mir-122	18:56118306-56118390 (+)	22
hsa-miR-1228-star_st	241.626	874.959	563.595	1233.66	921.329	841.304	582.118	793.8	553.753	561.303	228.211		hsa-miR-1228-star_st	miRNA	Homo sapiens	GUGGGCGGGGGCAGGUGUGUG	miRNA-2_0	2010-10-08	Affymetrix Proprietary Database	hsa-mir-1228	12:57588287-57588359 (+)	21
hsa-miR-1228_st	26.0261	43.6187	23.5521	23.1839	29.4907	28.0968	23.5141	18.8853	22.8638	20.6915	18.5016		hsa-miR-1228_st	miRNA	Homo sapiens	UCACACCUGCCUCGCCCCCC	miRNA-2_0	2010-10-08	Affymetrix Proprietary Database	hsa-mir-1228	12:57588287-57588359 (+)	20
hsa-miR-1226_st	75.4169	19.1923	27.5519	26.2754	30.634	18.6632	29.637	31.0558	23.7915	23.8034	16.2354		hsa-miR-1226_st	miRNA	Homo sapiens	UCACCAGCCCUGUGUUCCCUAG	miRNA-2_0	2010-10-08	Affymetrix Proprietary Database	hsa-mir-1226	3:47891045-47891119 (+)	22
hsa-miR-1225-5p_st	47.1132	94.3283	90.4297	105.319	84.3725	72.8797	60.488	72.8797	59.4545	57.252	53.7194		hsa-miR-1225-5p_st	miRNA	Homo sapiens	GUGGGUACGGCCCAGUGGGGGG	miRNA-2_0	2010-10-08	Affymetrix Proprietary Database	hsa-mir-1225	16:2140196-2140285 (-)	22
hsa-miR-1224-5p_st	25.7016	27.2601	45.596	39.0402	51.4056	31.1298	38.6732	28.7935	29.0151	36.8574	27.0931		hsa-miR-1224-5p_st	miRNA	Homo sapiens	GUGAGGACUCGGGAGGUGG	miRNA-2_0	2010-10-08	Affymetrix Proprietary Database	hsa-mir-1224	3:183959193-183959277 (+)	19
hsa-miR-122_st	472.527	88.1685	167.121	233.662	625.857	221.968	522.552	383.598	145.177	7705	23.5856		hsa-miR-122_st	miRNA	Homo sapiens	UGGAGUGUGACAAUGGUGUUUG	miRNA-2_0	2010-10-08	Affymetrix Proprietary Database	hsa-mir-122	18:56118306-56118390 (+)	22
hsa-miR-1208_st	19.2835	26.9073	23.0304	19.947	20.6915	33.037	19.2529	16.6688	20.6915	20.6915	20.3373		hsa-miR-1208_st	miRNA	Homo sapiens	UCACUGUUCAGACAGGCGGA	miRNA-2_0	2010-10-08	Affymetrix Proprietary Database	hsa-mir-1208	8:129162362-129162434 (+)	20
hsa-miR-1207-5p_st	157.519	286.557	239.665	304.407	281.64	271.103	209.57	246.083	212.253	196.661	136.629		hsa-miR-1207-5p_st	miRNA	Homo sapiens	UGGCAGGGAGGCUGGGAGGGG	miRNA-2_0	2010-10-08	Affymetrix Proprietary Database	hsa-mir-1207	8:129061398-129061484 (+)	21
hsa-miR-1202_st	44.9143	46.8491	55.3198	69.8282	60.1893	57.0716	47.1724	49.0189	49.0848	40.2042	47.0782		hsa-miR-1202_st	miRNA	Homo sapiens	GUGCCAGCUGCAGUGGGGGAG	miRNA-2_0	2010-10-08	Affymetrix Proprietary Database	hsa-mir-1202	6:156267931-156268013 (+)	21
hsa-miR-1201_st	28.6218	17.3323	23.8268	13.8803	18.1429	12.6246	18.1931	15.6065	19.4443	23.077	16.3261		hsa-miR-1201_st	miRNA	Homo sapiens	AGCCUGAUUAAACACAUGCUCUGA	miRNA-2_0	2010-10-08	Affymetrix Proprietary Database	hsa-mir-1201	14:20794606-20794690 (-)	24
hsa-miR-1197_st	15.7317	12.7072	22.7545	13.8637	15.7317	22.4895	15.6464	15.5565	11.9176	21.8507	13.7325		hsa-miR-1197_st	miRNA	Homo sapiens	UAGGACACAUGGUCUACUUCU	miRNA-2_0	2010-10-08	Affymetrix Proprietary Database	hsa-mir-1197	14:101491901-101491988 (+)	21
hsa-miR-1184_st	22.5508	50.9772	59.4012	47.2187	50.2862	54.821	38.1709	68.2704	57.9333	21.5226	27.3383		hsa-miR-1184_st	miRNA	Homo sapiens	CCUGCAGCGACUUGAUGGCUUCC	miRNA-2_0	2010-10-08	Affymetrix Proprietary Database	hsa-miR-1184		23
hsa-miR-1183_st	13.438	15.1006	19.982	19.8136	23.9195	19.4186	25.2923	22.9601	20.007	28.8434	13.661		hsa-miR-1183_st	miRNA	Homo sapiens	CACUGUAGGUGAUGGUGAGAGUGGGCA	miRNA-2_0	2010-10-08	Affymetrix Proprietary Database	hsa-mir-1183	7:21510676-21510764 (+)	27
hsa-miR-1180_st	420.194	241.465	204.755	214.073	245.86	216.512	183.462	339.58	275.071	181.323	172.866		hsa-miR-1180_st	miRNA	Homo sapiens	UUUCCGGCUCGCGUGGGUGUGU	miRNA-2_0	2010-10-08	Affymetrix Proprietary Database	hsa-mir-1180	17:19247819-19247887 (-)	22
hsa-miR-10b-star_st	18.0869	12.0281	15.5614	17.412	17.5132	20.6733	24.9467	13.263	17.0067	36.3223	19.1302		hsa-miR-10b-star_st	miRNA	Homo sapiens	ACAGAUUCGAUUCUAGGGGAAU	miRNA-2_0	2010-10-08	Affymetrix Proprietary Database	hsa-mir-10b	2:177015031-177015140 (+)	22
hsa-miR-10b_st	38.6043	40.2507	47.9696	43.9729	47.0077	71.8378	81.8606	32.776	111.056	285.136	178.762		hsa-miR-10b_st	miRNA	Homo sapiens	UACCCUGUAGAACCGAAUUUGUG	miRNA-2_0	2010-10-08	Affymetrix Proprietary Database	hsa-mir-10b	2:177015031-177015140 (+)	23
hsa-miR-10a-star_st	10.996	14.1598	19.9028	15.9577	15.9913	15.1199	15.9577	16.501	18.0445	24.2446	15.9577		hsa-miR-10a-star_st	miRNA	Homo sapiens	CAAAUUCGUAUCUAGGGGAAUA	miRNA-2_0	2010-10-08	Affymetrix Proprietary Database	hsa-mir-10a	17:46657200-46657309 (-)	22
hsa-miR-10a_st	45.3622	67.1564	56.3012	124.878	148.624	140.127	143.836	32.1052	94.1176	168.268	221.243		hsa-miR-10a_st	miRNA	Homo sapiens	UACCCUGUAGAUCCGAAUUUGUG	miRNA-2_0	2010-10-08	Affymetrix Proprietary Database	hsa-mir-10a	17:46657200-46657309 (-)	23
hsa-miR-107_st	11252.7	11905.2	10408.4	11079.4	12134.8	8039.92	9773.78	9561.2	8770.92	8805.01	8251.03		hsa-miR-107_st	miRNA	Homo sapiens	AGCAGCAUUGUACAGGGCUAUCA	miRNA-2_0	2010-10-08	Affymetrix Proprietary Database	hsa-mir-107	10:91352504-91352584 (-)	23
hsa-miR-106b-star_st	410.077	307.532	254.874	312.077	385.386	425.113	265.17	371.408	365.658	177.488	180.723		hsa-miR-106b-star_st	miRNA	Homo sapiens	CCGCACUGUGGGUACUUGCUGC	miRNA-2_0	2010-10-08	Affymetrix Proprietary Database	hsa-mir-106b	7:99691616-99691697 (-)	22
hsa-miR-106b_st	6456.62	5777.45	5908.78	5923.09	5647.74	5796.15	6238.41	4909.55	4415.98	3631.83	3632.97		hsa-miR-106b_st	miRNA	Homo sapiens	UAAAGUGCUGACAGUGCAGAU	miRNA-2_0	2010-10-08	Affymetrix Proprietary Database	hsa-mir-106b	7:99691616-99691697 (-)	21
hsa-miR-106a_st	11815.9	10682.3	9760.68	9388.91	9967.67	9866.48	8675.35	10907.1	8211.05	6692.2	5316.56		hsa-miR-106a_st	miRNA	Homo sapiens	AAAAGUGCUUACAGUGCAGGUAG	miRNA-2_0	2010-10-08	Affymetrix Proprietary Database	hsa-mir-106a	X:133304228-133304308 (-)	23
hsa-miR-105_st	19.5432	19.1718	17.6311	17.0773	16.0334	14.195	23.2812	14.2079	15.0243	15.6561	19.4145		hsa-miR-105_st	miRNA	Homo sapiens	UCAAAUGCUCAGACUCCUGUGGU	miRNA-2_0	2010-10-08	Affymetrix Proprietary Database	hsa-miR-105		23
hsa-miR-103-as_st	30.8546	25.3914	17.9916	14.87	19.2096	19.9712	28.5063	22.2169	23.2451	29.5015	17.5277		hsa-miR-103-as_st	miRNA	Homo sapiens	UCAUAGCCCUGUACAAUGCUGCU	miRNA-2_0	2010-10-08	Affymetrix Proprietary Database	hsa-miR-103-as		23
hsa-miR-103-2-star_st	22.0341	19.994	23.742	31.3758	27.1208	20.3751	30.5325	20.45	21.3834	18.2359	23.1225		hsa-miR-103-2-star_st	miRNA	Homo sapiens	AGCUUCUUUACAGUGCUGCCUUG	miRNA-2_0	2010-10-08	Affymetrix Proprietary Database	hsa-miR-103-2-star		23
hsa-miR-103_st	15006.5	14848	12214.2	13300	13432.7	10183.9	12246.2	11994.7	10970.7	10168.7	8897.11		hsa-miR-103_st	miRNA	Homo sapiens	AGCAGCAUUGUACAGGGCUAUGA	miRNA-2_0	2010-10-08	Affymetrix Proprietary Database	hsa-miR-103		23
hsa-miR-101_st	15.557	19.4045	18.3872	18.3712	17.1375	18.3872	27.91	22.8721	19.3391	18.3872	20.0166		hsa-miR-101_st	miRNA	Homo sapiens	UACAGUACUGUGAUAACUGAA	miRNA-2_0	2010-10-08	Affymetrix Proprietary Database	hsa-miR-101		21
hsa-miR-100_st	2769.92	3443.76	2508.35	2553.73	3234.19	2063.62	3438.9	1281.54	2638.59	2116.09	1290.15		hsa-miR-100_st	miRNA	Homo sapiens	AACCCGUAGAUCCGAACUUGUG	miRNA-2_0	2010-10-08	Affymetrix Proprietary Database	hsa-mir-100	11:122022937-122023016 (-)	22
hsa-miR-1_st	665.072	1276.71	2119.03	1675.5	1295.09	1480.13	1502.38	2006.21	1631.96	1797.62	2194.8		hsa-miR-1_st	miRNA	Homo sapiens	UGGAAUGUAAAGAAGUAUGUAU	miRNA-2_0	2010-10-08	Affymetrix Proprietary Database	hsa-miR-1		22
hsa-let-7i-star_st	17.2028	19.994	20.1564	18.885	14.0082	14.2424	26.2229	14.825	17.1218	29.3889	26.1481		hsa-let-7i-star_st	miRNA	Homo sapiens	CUGCGCAAGCUACUGCCUUGCU	miRNA-2_0	2010-10-08	Affymetrix Proprietary Database	hsa-let-7i	12:62997466-62997549 (+)	22
hsa-let-7i_st	576.646	1496.15	3583.72	2966.2	1141.21	4203.94	3940.83	3066.35	5264.27	6727.64	4866.07		hsa-let-7i_st	miRNA	Homo sapiens	UGAGGUAGUAGUUUGUGCUGUU	miRNA-2_0	2010-10-08	Affymetrix Proprietary Database	hsa-let-7i	12:62997466-62997549 (+)	22
hsa-let-7g_st	316.218	581.152	1567.62	1464.67	600.874	1614.09	1472.56	1191.38	1877.86	2331.41	2633.35		hsa-let-7g_st	miRNA	Homo sapiens	UGAGGUAGUAGUUUGUACAGUU	miRNA-2_0	2010-10-08	Affymetrix Proprietary Database	hsa-let-7g	3:52302294-52302377 (-)	22
hsa-let-7f-1-star_st	20.8923	31.6756	20.8923	19.8601	21.4497	16.0476	18.2317	20.8923	16.9095	21.4836	26.762		hsa-let-7f-1-star_st	miRNA	Homo sapiens	CUAUACAAUCUAUUGCCUUCCC	miRNA-2_0	2010-10-08	Affymetrix Proprietary Database	hsa-let-7f-1-star		22
hsa-let-7f_st	239.861	508.331	1533.06	1234.9	522.883	1294.28	1444	1180.56	1879.66	2844.45	2718.14		hsa-let-7f_st	miRNA	Homo sapiens	UGAGGUAGUAGAUUGUAUAGUU	miRNA-2_0	2010-10-08	Affymetrix Proprietary Database	hsa-let-7f		22
hsa-let-7e-star_st	45.5875	29.0541	38.5939	26.2583	19.6364	49.7527	35.3561	30.4204	34.7595	34.1635	34.5085		hsa-let-7e-star_st	miRNA	Homo sapiens	CUAUACGGCCUCCUAGCUUUCC	miRNA-2_0	2010-10-08	Affymetrix Proprietary Database	hsa-let-7e	19:52196039-52196117 (+)	22
hsa-let-7e_st	9103.76	11612.6	10496.2	10741.4	9967.3	10519.1	11658.7	11901.2	11508.2	9195.82	9881.1		hsa-let-7e_st	miRNA	Homo sapiens	UGAGGUAGGAGGUUGUAUAGUU	miRNA-2_0	2010-10-08	Affymetrix Proprietary Database	hsa-let-7e	19:52196039-52196117 (+)	22
hsa-let-7d-star_st	12.9384	50.9264	23.7248	24.2073	28.413	33.1755	29.5156	25.0003	31.239	24.6136	27.4514		hsa-let-7d-star_st	miRNA	Homo sapiens	CUAUACGACCUGCUGCCUUUCU	miRNA-2_0	2010-10-08	Affymetrix Proprietary Database	hsa-let-7d	9:96941116-96941202 (+)	22
hsa-let-7d_st	2099.61	4290.57	7404.36	5884.68	2763.38	6985.93	7406.51	8886.36	9283.86	10053.6	10021.5		hsa-let-7d_st	miRNA	Homo sapiens	AGAGGUAGUAGGUUGCAUAGUU	miRNA-2_0	2010-10-08	Affymetrix Proprietary Database	hsa-let-7d	9:96941116-96941202 (+)	22
hsa-let-7c-star_st	19.1656	18.7343	18.5099	16.6379	19.1185	16.1399	20.6911	21.4745	19.1656	19.6663	17.6233		hsa-let-7c-star_st	miRNA	Homo sapiens	UAGAGUUACACCCUGGGAGUUA	miRNA-2_0	2010-10-08	Affymetrix Proprietary Database	hsa-let-7c	21:17912148-17912231 (+)	22
hsa-let-7c_st	5919.04	9282.65	9902.31	8276.4	7135.68	7694.32	9252.72	10381	11202.2	13464.9	11337.6		hsa-let-7c_st	miRNA	Homo sapiens	UGAGGUAGUAGGUUGUAUGGUU	miRNA-2_0	2010-10-08	Affymetrix Proprietary Database	hsa-let-7c	21:17912148-17912231 (+)	22
hsa-let-7b-star_st	21.3148	54.7808	16.794	25.2804	25.5777	20.6995	22.1945	22.0978	21.1941	18.2479	22.2856		hsa-let-7b-star_st	miRNA	Homo sapiens	CUAUACAACCUACUGCCUUCCC	miRNA-2_0	2010-10-08	Affymetrix Proprietary Database	hsa-let-7b	22:46509566-46509648 (+)	22
hsa-let-7b_st	1531.95	3856	5895.33	3708.22	1742.67	6245.02	7078.02	10043.4	9476.82	12262.4	12641.2		hsa-let-7b_st	miRNA	Homo sapiens	UGAGGUAGUAGGUUGUGUGGUU	miRNA-2_0	2010-10-08	Affymetrix Proprietary Database	hsa-let-7b	22:46509566-46509648 (+)	22
hsa-let-7a_st	4690.26	7643.9	11870.6	11751.5	7068.01	9943.78	10442.6	9487.22	12350.5	12999.9	12533.2		hsa-let-7a_st	miRNA	Homo sapiens	UGAGGUAGUAGGUUGUAUAGUU	miRNA-2_0	2010-10-08	Affymetrix Proprietary Database	hsa-let-7a		22
