# Supplementary material for: Elevated microRNA-187 causes cardiac endothelial dysplasia to promote congenital heart disease through inhibition of NIPBL
Source: J Clin Invest. 2024 Nov 25;135(1):e178355. doi: 10.1172/JCI178355 (PMC11684815; doi:10.1172/JCI178355)
Supplement: Supplemental table 2 [file jci-135-178355-s118.xlsx]

## Sheet: Sheet1
Table S2: Body weight, heart wight/body weight ratio and heart weight of P0.5 neonatal homozygous mir-187-knock-in (KI) and control mice (n=24).
Body weight (g)				Heart weight (mg)				Heart weight/Body weight (mg/g)
+/+	KI/+	KI/KI		+/+	KI/+	KI/KI		+/+	KI/+	KI/KI
1.39	1.3	1.28		11.4	10.4	11.3		8.20144	8	8.82812
1.32	1.25	1.22		11.7	11.1	11.4		8.86364	8.88	9.34426
1.28	1.22	1.15		10.5	10.4	10.6		8.20312	8.52459	9.21739
1.21	1.23	1.28		11.9	10	10.2		9.83471	8.13008	7.96875
1.3	1.28	1.23		12.3	11.2	11.1		9.46154	8.75	9.02439
1.2	1.26	1.29		11.2	11.7	10.1		9.33333	9.28571	7.82946
1.33	1.27	1.2		12.5	11.9	9.4		9.3985	9.37008	7.83333
1.38	1.25	1.31		10.5	9.5	9.3		7.6087	7.6	7.09924
1.2	1.21	1.32		12.7	11.2	11		10.5833	9.2562	8.33333
1.38	1.27	1.19		12.3	10.7	10.8		8.91304	8.4252	9.07563
1.25	1.24	1.26		10.9	10.3	9.3		8.72	8.30645	7.38095
1.27	1.25	1.32		11.2	11.1	10.3		8.8189	8.88	7.80303
1.38	1.22	1.29		11.2	12.2	9.3		8.11594	10	7.2093
1.24	1.31	1.2		12.1	11	11.2		9.75807	8.39695	9.33333
1.39	1.28	1.31		11.2	10.4	10.1		8.05755	8.125	7.70992
1.39	1.24	1.16		12	12.2	9.5		8.63309	9.83871	8.18966
1.3	1.33	1.2		11.8	10.3	9.6		9.07692	7.74436	8
1.29	1.24	1.18		11.9	10.7	10		9.22481	8.62903	8.47458
1.22	1.21	1.27		12.7	11.4	10.9		10.4098	9.42149	8.58268
1.32	1.32	1.18		11.9	11.1	10.4		9.01515	8.40909	8.81356
1.25	1.24	1.28		11.5	9.5	10		9.2	7.66129	7.8125
1.24	1.16	1.17		12	10.6	9.9		9.67742	9.13793	8.46154
1.24	1.29	1.21		12.3	10.1	11.2		9.91935	7.82946	9.2562
1.29	1.26	1.23		12.5	10.5	9.4		9.68992	8.33333	7.64228
