# Supplementary material for: Elevated microRNA-187 causes cardiac endothelial dysplasia to promote congenital heart disease through inhibition of NIPBL
Source: J Clin Invest. 2024 Nov 25;135(1):e178355. doi: 10.1172/JCI178355 (PMC11684815; doi:10.1172/JCI178355)
Supplement: Supplemental table 3 [file jci-135-178355-s119.xlsx]

## Sheet: TargetScan7
	Table S3: 21 genes containing conserved miR-187 target sites
Ortholog of target gene	Representative transcript	Gene name	3P-seq tags + 5	Conserved sites total	Conserved 8mer sites	Conserved 7mer-m8 sites	Conserved 7mer-A1 sites	Poorly conserved sites total	Poorly conserved 8mer sites	Poorly conserved 7mer-m8 sites	Poorly conserved 7mer-A1 sites	6mer sites	Representative miRNA	Cumulative weighted context++ score	Total context++ score	Aggregate PCT	Previous TargetScan publication(s)
LRFN1	ENST00000248668.4	leucine rich repeat and fibronectin type III domain containing 1	82	1	1	0	0	0	0	0	0	0	hsa-miR-187-3p	-0.44	-0.44	0.21	2009, 2011
CRMP1	ENST00000324989.7	collapsin response mediator protein 1	252	1	1	0	0	0	0	0	0	0	hsa-miR-187-3p	-0.42	-0.42	0.21
NRG2	ENST00000394770.1	neuregulin 2	9	1	1	0	0	0	0	0	0	0	hsa-miR-187-3p	-0.4	-0.4	ORF
BARX2	ENST00000281437.4	BARX homeobox 2	5	1	0	1	0	0	0	0	0	0	hsa-miR-187-3p	-0.39	-0.39	0.19	2011
FGF9	ENST00000382353.5	fibroblast growth factor 9	136	1	0	1	0	0	0	0	0	0	hsa-miR-187-3p	-0.39	-0.39	0.19	2011
NIPBL	ENST00000448238.2	Nipped-B homolog (Drosophila)	250	1	0	1	0	0	0	0	0	0	hsa-miR-187-3p	-0.34	-0.34	0.19
SORCS1	ENST00000369698.1	sortilin-related VPS10 domain containing receptor 1	88	1	0	1	0	0	0	0	0	0	hsa-miR-187-3p	-0.28	-0.28	ORF
HIPK3	ENST00000303296.4	homeodomain interacting protein kinase 3	933	1	0	1	0	0	0	0	0	0	hsa-miR-187-3p	-0.27	-0.27	0.19	2009, 2011
ARRDC3	ENST00000265138.3	arrestin domain containing 3	1313	1	0	1	0	0	0	0	0	0	hsa-miR-187-3p	-0.27	-0.27	0.19	2005, 2007
BCL6	ENST00000406870.2	B-cell CLL/lymphoma 6	20	1	0	1	0	0	0	0	0	0	hsa-miR-187-3p	-0.27	-0.27	0.19	2005, 2007, 2011
SPRY1	ENST00000394339.2	sprouty homolog 1, antagonist of FGF signaling (Drosophila)	150	1	0	0	1	0	0	0	0	0	hsa-miR-187-3p	-0.26	-0.28	0.19
NEUROG2	ENST00000313341.3	neurogenin 2	5	1	0	1	0	0	0	0	0	0	hsa-miR-187-3p	-0.26	-0.26	0.19	2005, 2007, 2011
THNSL2	ENST00000343544.4	threonine synthase-like 2 (S. cerevisiae)	219	1	0	1	0	0	0	0	0	0	hsa-miR-187-3p	-0.25	-0.25	ORF
RIMKLB	ENST00000357529.3	ribosomal modification protein rimK-like family member B	164	1	1	0	0	0	0	0	0	0	hsa-miR-187-3p	-0.18	-0.39	0.21	2007, 2009, 2011
GTDC1	ENST00000392869.2	glycosyltransferase-like domain containing 1	241	1	0	0	1	0	0	0	0	1	hsa-miR-187-3p	-0.16	-0.19	0.19
FRMPD3	ENST00000276185.4	FERM and PDZ domain containing 3	0	1	0	1	0	0	0	0	0	0	hsa-miR-187-3p	-0.15	-0.15	0.19
AGO1	ENST00000373204.4	argonaute RISC catalytic component 1	402	1	0	0	1	0	0	0	0	0	hsa-miR-187-3p	-0.11	-0.11	0.19	2011
NOP9	ENST00000396802.3	NOP9 nucleolar protein	353	1	0	1	0	0	0	0	0	0	hsa-miR-187-3p	-0.08	-0.13	ORF
DYRK2	ENST00000344096.3	dual-specificity tyrosine-(Y)-phosphorylation regulated kinase 2	1091	1	0	1	0	0	0	0	0	0	hsa-miR-187-3p	-0.04	-0.34	0.19	2009, 2011
ACHE	ENST00000302913.4	acetylcholinesterase	14	1	0	1	0	0	0	0	0	0	hsa-miR-187-3p	-0.03	-0.08	ORF
NOL7	ENST00000451315.2	nucleolar protein 7, 27kDa	1168	1	0	1	0	0	0	0	0	0	hsa-miR-187-3p	-0.02	-0.51	0.19
