# Supplementary material for: Elevated microRNA-187 causes cardiac endothelial dysplasia to promote congenital heart disease through inhibition of NIPBL
Source: J Clin Invest. 2024 Nov 25;135(1):e178355. doi: 10.1172/JCI178355 (PMC11684815; doi:10.1172/JCI178355)
Supplement: Supplemental table 4 [file jci-135-178355-s120.xlsx]

## Sheet: Primer
Table S4. List of primer, mimic and inhibitor sequences used in this study (Related to Figures 1-6)
A. Primer sequences used in constructs
miR-187-OE-F1	CTAGCTAGCCTGGAGCACAGGTCATCTATG
miR-187-OE-R1	CCGGAATTCAAAGCCCAGACCCAAAGTAG
NIPBL-3UTR-F1	AGTAAatctgtgGGTACAAATTAAGAGTTATATGGTTTTACAA
NIPBL-3UTR-R1	GTACCcacagatTTACTCTTATTGATATATAAAATTATATATACATATGAACC
B. Primer used in mature miRNAs detection
qPCR primer against mature miRNA hsa-miR-187-3p	GeneCopoeia,HmiRQP0251
qPCR primer against mature miRNA hsa-miR-222-3p	GeneCopoeia,HmiRQP0339
qPCR primer against hsnRNA-U6	GeneCopoeia,HmiRQP9901
hsa-miR-30a-3p	GCGCTTTCAGTCGGATGTT
hsa-miR-381-3p	CGCGTATACAAGGGCAAGCT
hsa-miR-499a-3p	CGCGAACATCACAGCAAGTC
C. Primer sequences used in hESC-ECs markers
hESC marker
POU5F1-F	GTGTTCAGCCAAAAGACCATCT
POU5F1-R	GGCCTGCATGAGGGTTTCT
NANOG-F	TTTGTGGGCCTGAAGAAAACT
NANOG-R	AGGGCTGTCCTGAATAAGCAG
SOX2-F	GCCGAGTGGAAACTTTTGTCG
SOX2-R	GGCAGCGTGTACTTATCCTTCT
LIN28A-F	TGCGGGCATCTGTAAGTGG
LIN28A-R	GGAACCCTTCCATGTGCAG
LIN28B-F	CATCTCCATGATAAACCGAGAGG
LIN28B-R	GTTACCCGTATTGACTCAAGGC
REX1-F	GCAGCCACGGCCTATTAAG
REX1-R	CCACCACGTACTTGCCACT
THY1-F	ATCGCTCTCCTGCTAACAGTC
THY1-R	CTCGTACTGGATGGGTGAACT
GAPDH-F	GTCTCCTCTGACTTCAACAGCG
GAPDH-R	ACCACCCTGTTGCTGTAGCCAA
mesoderm marker
NCAM1-F	GGCATTTACAAGTGTGTGGTTAC
NCAM1-R	TTGGCGCATTCTTGAACATGA
NCAM2-F	GGGGTTGCTTGTCAGTAGC
NCAM2-R	TTCAGGTTCACCAATCGCTGT
ANPEP-F	GACGCTGAGACCGTACCTC
ANPEP-R	TCAGTCTTGTCAATGTCGGGG
ROR2-F	TCCGAACGACCCTTTAGGAC
ROR2-R	TTTAGCCACCGCACGTTAGG
MIXL1-F	GGCGTCAGAGTGGGAAATCC
MIXL1-R	GGCAGGCAGTTCACATCTACC
ECs marker
CD31-F	AAGTGGAGTCCAGCCGCATATC
CD31-R	ATGGAGCAGGACAGGTTCAGTC
VWF-F	CCTTGAATCCCAGTGACCCTGA
VWF-R	GGTTCCGAGATGTCCTCCACAT
early endothelial marker
CD34-F	CCTCAGTGTCTACTGCTGGTCT
CD34-R	GGAATAGCTCTGGTGGCTTGCA
ECSCR-F	GTCTGACCACAGAGCCAGTTTC
ECSCR-R	TCTGCTTGTGCCTCCGTCTCTT
KLF2-F	CCAAGAGTTCGCATCTGAAGGC
KLF2-R	CCGTGTGCTTTCGGTAGTGGC
Mature endothelial marker
CDH5-F	GAAGCCTCTGATTGGCACAGTG
CDH5-R	TTTTGTGACTCGGAAGAACTGGC
FLT1-F	CCTGCAAGATTCAGGCACCTATG
FLT1-R	GTTTCGCAGGAGGTATGGTGCT
ERG-F	GGACAGACTTCCAAGATGAGCC
ERG-R	CCACACTGCATTCATCAGGAGAG
Non-endothelial marker
ACTA2-F	CTATGCCTCTGGACGCACAACT
ACTA2-R	CAGATCCAGACGCATGATGGCA
KIT-F	CACCGAAGGAGGCACTTACACA
KIT-R	TGCCATTCACGAGCCTGTCGTA
TNNT2-F	AAGAGGCAGACTGAGCGGGAAA
TNNT2-R	AGATGCTCTGCCACAGCTCCTT
metabolically active hESC-ECs
CLDN5-F	ATGTGGCAGGTGACCGCCTTC
CLDN5-R	CGAGTCGTACACTTTGCACTGC
HPGD-F	TGGAGGTGAAGGCGGCATCATT
HPGD-R	GAGCGTGTGAATCCAACTATGCC
CAV1-F	CCAAGGAGATCGACCTGGTCAA
CAV1-R	GCCGTCAAAACTGTGTGTCCCT
GIMAP5-F	CCCTCCATCTTTGAGTCACAGG
GIMAP5-R	CTGTGTCCTGAGCAGTGAAACG
arterial EC development
GJA5-F	TAGGCAAGGTCTGGCTCACTGT
GJA5-R	GAAAGCCTGGTCGTAGCAGACA
LTBP1-F	TGAATGCCAGCACCGTCATCTC
LTBP1-R	CTGGCAAACACTCTTGTCCTCC
HAND2-F	GGCAGAGATCAAGAAGACCGAC
HAND2-R	CGGCCTTTGGTTTTCTTGTCGTT
ANXA1-F	GCGAAACAATGCACAGCGTCAAC
ANXA1-R	CAACCTCCTCAAGGTGACCTGT
activated hESC-ECs
ESM1-F	ACTTGCTACCGCACAGTCTCAG
ESM1-R	AATCCATCCCGAAGGTGCCGTA
majority of hESC-EC
NRP1-F	AACAACGGCTCGGACTGGAAGA
NRP1-R	GGTAGATCCTGATGAATCGCGTG
NOTCH1-F	GGTGAACTGCTCTGAGGAGATC
NOTCH1-R	GGATTGCAGTCGTCCACGTTGA
EFNB2-F	GCAAGTTCTGCTGGATCAACCAG
EFNB2-R	GCTGTTGCCGTCTGTGCTAGAA
venous endothelial genes
EPHB4-F	ACATCACAGCCAGACCCAACTG
EPHB4-R	AGGCAGAGAACTGCGACCACAA
NOTCH4-F	TTCCACTGTCCTCCTGCCAGAA
NOTCH4-R	TGGCACAGGCTGCCTTGGAATC
NR2F2-F	TGCACGTTGACTCAGCCGAGTA
NR2F2-R	AAGCACACTGAGACTTTTCCTGC
D. Primer used in miR-187 target genes detection
FGF9-F	CCAGGAAAGACCACAGCCGATT
FGF9-R	CCATACAGCTCCCCCTTCTCAT
NIPBL-F	CACTTACCATCATCAGAGAAGGAC
NIPBL-R	GATGGAGAGGAAGTTTTGGGCTG
HIPK3-F	CTACAGATCCGACCAGGAGTTC
HIPK3-R	TGTGAACCAGCCACACTCTCAG
BCL6-F	CATGCAGAGATGTGCCTCCACA
BCL6-R	TCAGAGAAGCGGCAGTCACACT
RIMKLB-F	ATGAACCGACCTCAAGCCATCC
RIMKLB-R	GGAACTCCAGAACTTCAGCCTC
ACHE-F	GTTCTCCTTCGTGCCTGTGGTA
ACHE-R	ATACGAGCCCTCATCCTTCACC
E. Primer sequences used in genotyping of miR-187 KI mice
miR-187-KI-F1	CCCAAAGTCGCTCTGAGTTGTTA
miR-187-KI-R1	AGGATATAGTTGGAGGCCGTGAG
miR-187-KI-F2	TATGAAGCCAGGAGTGGTGCAA
miR-187-KI-R2	TCGGGTGAGCATGTCTTTAATCT
miR-187-KI-F3	CCCAAAGTCGCTCTGAGTTGTTA
miR-187-KI-R3	TCGGGTGAGCATGTCTTTAATCT
5'arm-seq-F1	ACTACTGTGTTGGCGGACTGGC
5'arm-seq-R1	ATTGGATGGGAAGGAGACGCTT
3'arm-seq-F1	TATGAAGCCAGGAGTGGTGCAA
3'arm-seq-R1	CTTGAACTCCGAGCCACCTCTC
WT-F1	CCCAAAGTCGCTCTGAGTTGTTA
WT-R1	TCGGGTGAGCATGTCTTTAATCT
Rosa26-X-5tF1	TAGGGCTGCGTGAGTCTCTGAG
Rosa26-X-5seqR1	AGCTCCCTTACTGATAACAAC
Rosa26-F0-5seqF2	GACTTGAGTTGCCTCAAGAGG
Rosa26-F0-3seqF1	GAGCCACATGGTATTGATTACTGC
Rosa26-F0-3seqR1	CAATAACGTGTAGAATGCCATGAG
Rosa26-F0-3seqR2	CTGTCTAGGGGTTGGATAAGCCAG
gRNA-S2	GGCAGGCTTAAAGGCTAACC
gRNA-S3	AGTCTTCTGGGCAGGCTTAA
F. Primer sequences used in miR-187 KI mice
Tie1-F	GGCAGCATGAAACTTCGCAAGC
Tie1-R	ACCAGAAGTCGATACGCGGCAT
Nrp2-F	GGTGAAGATTGGATGGTCTACCG
Nrp2-R	TGAACCGAGTCAGCAGTGGCAT
Bmp6-F	CTTTCCTCAACGACGCGGACAT
Bmp6-R	CCTCAGGAATCTGGGATAGGTTG
Edn1-F	CTACTTCTGCCACCTGGACATC
Edn1-R	CGCACTGACATCTAACTGCCTG
Srpx2-F	CGTTATACTGCCTATGACCGAGC
Srpx2-R	CACAGATGGCACCATAGTTGTCC
Mecp2-F	CAAAGGAAGTCTGGCCGATCTG
Mecp2-R	CATTAGGGTCCAAGGAGGTGTC
Loxl2-F	TTCTGCCTGGAGGACACTGAGT
Loxl2-R	TCGGTGATGTCTATCCACTGGC
Zeb1-F	ATTCAGCTACTGTGAGCCCTGC
Zeb1-R	CATTCTGGTCCTCCACAGTGGA
Hhex-F	CGGTCAAGTGAGGTTCTCCAAC
Hhex-R	CTCGGCGATTCTGAAACCAGGT
Apold1-F	AGCTTCTGAGCTGCCTGGAGTT
Apold1-R	CGTGAGCCGAAGAAGACGATGA
Acvrl1-F	CTTCTTGGTGCAGAGGACGGTA
Acvrl1-R	CGTGAGGAGAAAATCTTGACCGC
Rhoj-F	GCCTTATGTGCTCATCGGAACC
Rhoj-R	CTTCACGCCGTGCTCATAGGTG
Thbs1-F	GGTAGCTGGAAATGTGGTGCGT
Thbs1-R	GCACCGATGTTCTCCGTTGTGA
Nr2F2-F	CGCCGAGTATAGCTGCCTCAAG
Nr2F2-R	CTGGCTCCTAACGTACTCTTCC
Cdh5-F	GAACGAGGACAGCAACTTCACC
Cdh5-R	GTTAGCGTGCTGGTTCCAGTCA
Foxc2-F	CACTCTGAACGGCATCTACCAG
Foxc2-R	TGAGTGACAGGTTGTGGCGGAT
Ptpn1-F	TCACAACGGGAAGTGCAAGGAG
Ptpn1-R	CGTCTCCTAACTTCAGTGTCTGG
Sox18-F	ATGAACGCCTTCATGGTGTGGG
Sox18-R	GCTTCTCCGCCGTGTTCAGCT
Axl-F	GGTGTTTGAGCCAACCGTGGAA
Axl-R	GCCACCTTATGCCGATCTACCA
Cadm4-F	GACACAGCAAGCAGACGCAGTA
Cadm4-R	ACAGGTCAGCACCAGAGTGTCT
Hey1-F	CCAACGACATCGTCCCAGGTTT
Hey1-R	CTGCTTCTCAAAGGCACTGGGT
Itgb3-F	GTGAGTGCGATGACTTCTCCTG
Itgb3-R	CAGGTGTCAGTGCGTGTAGTAC
Mef2c-F	GTGGTTTCCGTAGCAACTCCTAC
Mef2c-R	GGCAGTGTTGAAGCCAGACAGA
Sparc-F	CACCTGGACTACATCGGACCAT
Sparc-R	CTGCTTCTCAGTGAGGAGGTTG
Klf4-F	CTATGCAGGCTGTGGCAAAACC
Klf4-R	TTGCGGTAGTGCCTGGTCAGTT
Flt1-F	TGGATGAGCAGTGTGAACGGCT
Flt1-R	GCCAAATGCAGAGGCTTGAACG
Stard13-F	CTGTCTTCGGTGTTCCGCTCAT
Stard13-R	CTCCTGACTTGCGGAAAAGACC
Fstl1-F	CTGTCTGATGAGAACGCTGACTG
Fstl1-R	AGACACAGCGATTGCAGTCCAC
Cdh13-F	CGAGAAAGGAGACATTGTCACCG
Cdh13-R	TCAGTCCGACATCCAATCCTGC
Gapdh-F	CATCACTGCCACCCAGAAGACTG
Gapdh-R	ATGCCAGTGAGCTTCCCGTTCAG
G. Sequences of mimic and inhibitor
miR-NC mimic	UUGUACUACACAAAAGUACUG
miR-187 mimic	UCGUGUCUUGUGUUGCAGCCGG
miR-NC inhibitor	CAGUACUUUUGUGUAGUACAA
miR-187 inhibitor	CCGGCUGCAACACAAGACACGA
