# Supplementary material for: Elevated microRNA-187 causes cardiac endothelial dysplasia to promote congenital heart disease through inhibition of NIPBL
Source: J Clin Invest. 2024 Nov 25;135(1):e178355. doi: 10.1172/JCI178355 (PMC11684815; doi:10.1172/JCI178355)
Supplement: Supporting data values [file jci-135-178355-s121.xlsx]

## Sheet: Fig. 1B
Normal									TOF
RVs			ECs			CD144 negtive cells			RVs			ECs			CD144 negtive cells
miR-187	miR-222	miR-499	miR-187	miR-222	miR-499	miR-187	miR-222	miR-499	miR-187	miR-222	miR-499	miR-187	miR-222	miR-499	miR-187	miR-222	miR-499
-1.53327	-1.49793	0.394119	-1.75439	0.838698	-0.366631	1.01283	-0.08407	0.426217	1.65369	1.73743	-1.93485
-0.19648	0.0186	0.289376	0.690226	0.755071	-0.401786	-1.46366	1.97985	1.03461	5.85902	1.64411	0.019455
0.635264	0.89875	-1.181	1.06417	-1.59377	0.768417	0.450834	-1.89579	-1.46082	4.45756	-0.26286	0.789129	11.5987	1.74003	-1.76267	1.47427	4.85256	1.94812
0.582518	0.067823	-0.10017							3.40412	2.78312	0.462911	10.1179	-1.38112	-0.05653	1.53889	3.58485	-1.38268
0.511967	0.512748	-1.21391							3.97754	3.97396	0.663358	8.50023	0.690141	0.664933	0.799033	5.34661	1.32325

## Sheet: Fig. 2A
Weeks	5	7	9	23
	1	0.28015	0.304447	0.186168
		0.863283	0.413482	1.80802
		0.319929	0.854566
		0.532685	0.61488

## Sheet: Fig.2B
E10.5	E11.5	E12.5	E13.5	E14.5	E15.5	E16.5
1	1.16962	1.53161	1.93456	1.48368	1.74071	2.20552
0.952602	1.17334	1.37838	1.9944	1.76496	2.59399	2.0004

## Sheet: Fig. 2D
D0	D4	D8	D12
0.959067	0.350164	0.350893	0.67277
1.05107	0.289547	0.236804	0.36988
1.01562	0.325968	0.321211	0.435184
0.976762	0.336243	0.300438	0.53194

## Sheet: Fig. 2E
		pri-miR-NC	pri-miR-187
		11.5	5.22
		12.3	5.86
		12.2	4.57
		13.9	5.4

## Sheet: Fig. 2G
	miR-NC			miR-187
CDH5	1.02581	1.19124	0.782948	0.311565	0.426864	0.212681
CEACAM1	1.10145	1.16956	0.728983	0.384492	0.43879	0.395655
VEGFB	1.03168	1.1093	0.859015	0.308441	0.393284	0.522775
ECM1	1.17573	0.918493	0.905779	0.563062	0.370345	0.608389
EMC10	1.11402	0.827787	1.0582	0.400496	0.528163	0.725815
NOS3	1.12979	1.19572	0.674489	0.49015	0.507432	0.367261
JAG1	1.11118	1.28305	0.605773	0.521283	0.786201	0.419856
HEY1	0.838457	1.07383	1.08772	0.398293	0.800688	0.325461
MEIOC	0.939176	1.10441	0.956419	0.503821	0.355921	0.803953
BMP6	1.24571	0.946384	0.807909	0.654864	0.849029	0.750183
TGFBR2	1.07445	1.1358	0.789754	0.760427	0.519969	0.56404
TGFB3	0.900256	0.844594	1.25515	0.83216	0.594728	0.40367
TGFB2	1.18344	0.839713	0.976845	0.705771	0.386248	0.479608
DAB2	1.02509	1.29594	0.67897	0.549883	0.403956	0.416776
HMOX1	0.929746	1.0457	1.02456	0.296434	0.655426	0.738919

## Sheet: Fig. 3A
	+/+						KI/+						KI/KI
RV	-0.857733	0.480143	-1.03355	-0.69706	0.460005	0.652985	1.0005	2.79915	2.88362	1.60111	0.60469	1.18436	2.21249	3.13514	3.48113	2.5449	3.5863	4.11253
ECs	-0.565003	0.524352	0.551334	-0.80959	0.272495	-0.63962	2.58102	3.41091	2.35387	2.3522	3.04338	2.97225	4.54028	4.2327	3.79797	4.22542	3.57619	4.16798
CMs	0.651558	0.122112	0.586502	-0.76645	-1.13917	-0.32676	-1.44299	-0.84413	-0.81686	0.470594	-0.34032	-0.98537	-0.22751	0.586582	0.799074	0.436707	0.716994	0.75281
kidney	0.613421	-0.30212	-0.85043	0.581974	0.379164	-1.7039	-0.29964	0.218532	0.58577	0.381171	0.439735	0.329911	0.243168	-0.91662	-0.77334	0.539791	-0.64123	-0.93201
brain	-0.88322	0.45678	-0.87005	0.188362	-0.25703	0.643363	-0.45677	0.294592	-0.02652	0.402152	-0.64596	0.125671	0.619536	-0.55781	-0.19011	0.20425	-0.18845	0.201733
lung	0.508151	-0.88136	-0.8652	-0.02234	0.044415	0.555866	0.082126	0.235962	0.047438	-0.45207	-0.60629	0.65555	-0.75575	0.320021	0.464187	0.581543	0.193016	-0.54112

## Sheet: Fig. 3C
+/+	KI/+	KI/KI
1.39	1.3	1.28
1.32	1.25	1.22
1.28	1.22	1.15
1.21	1.23	1.28
1.3	1.28	1.23
1.2	1.26	1.29
1.33	1.27	1.2
1.38	1.25	1.31
1.2	1.21	1.32
1.38	1.27	1.19
1.25	1.24	1.26
1.27	1.25	1.32
1.38	1.22	1.29
1.24	1.31	1.2
1.39	1.28	1.31
1.39	1.24	1.16
1.3	1.33	1.2
1.29	1.24	1.18
1.22	1.21	1.27
1.32	1.32	1.18
1.25	1.24	1.28
1.24	1.16	1.17
1.24	1.29	1.21
1.29	1.26	1.23

## Sheet: Fig. 3D
+/+	KI/+	KI/KI
8.20144	8	8.82812
8.86364	8.88	9.34426
8.20312	8.52459	9.21739
9.83471	8.13008	7.96875
9.46154	8.75	9.02439
9.33333	9.28571	7.82946
9.3985	9.37008	7.83333
7.6087	7.6	7.09924
10.5833	9.2562	8.33333
8.91304	8.4252	9.07563
8.72	8.30645	7.38095
8.8189	8.88	7.80303
8.11594	10	7.2093
9.75807	8.39695	9.33333
8.05755	8.125	7.70992
8.63309	9.83871	8.18966
9.07692	7.74436	8
9.22481	8.62903	8.47458
10.4098	9.42149	8.58268
9.01515	8.40909	8.81356
9.2	7.66129	7.8125
9.67742	9.13793	8.46154
9.91935	7.82946	9.2562
9.68992	8.33333	7.64228

## Sheet: Fig. 3E
+/+	KI/+	KI/KI
11.4	10.4	11.3
11.7	11.1	11.4
10.5	10.4	10.6
11.9	10	10.2
12.3	11.2	11.1
11.2	11.7	10.1
12.5	11.9	9.4
10.5	9.5	9.3
12.7	11.2	11
12.3	10.7	10.8
10.9	10.3	9.3
11.2	11.1	10.3
11.2	12.2	9.3
12.1	11	11.2
11.2	10.4	10.1
12	12.2	9.5
11.8	10.3	9.6
11.9	10.7	10
12.7	11.4	10.9
11.9	11.1	10.4
11.5	9.5	10
12	10.6	9.9
12.3	10.1	11.2
12.5	10.5	9.4

[truncated: 67 more sheets: Fig. 3G, Fig. 3H, Fig. 3I, Fig. 3M, Fig. 3N, Fig. 4B, Fig. 4D, Fig. 4E, Fig. 4F, Fig. 4G, Fig. 4H, Fig. 4I, Fig. 4J, Fig. 4K, Fig. 4L, Fig. 4M, Fig. 4N, Fig. 5B, Fig. 5C, Fig. 5D …]
